# Supplementary material for: vClassifier: a toolkit for high-resolution phylogenetic classification of prokaryotic viruses
Source: Bioinform Adv. 2026 May 27;6(1):vbag149. doi: 10.1093/bioadv/vbag149 (PMC13303284; doi:10.1093/bioadv/vbag149)
Supplement: vbag149_Supplementary_Data [file vbag149_supplementary_data.xlsx]

## Sheet: Table S1
Table S1. Identification of single-copy marker genes in selected taxa.
Rank	Taxon	Number of genomes in each taxon	Number of identified marker genes
Realm	Adnaviria	31	0
	Duplodnaviria	4058	1
	Monodnaviria	114	0
	Riboviria	889	2
	Varidnaviria	36	1
Kingdom	Bamfordvirae	27	2
	Heunggongvirae	4058	1
	Loebvirae	77	1
	Orthornavirae	889	2
	Sangervirae	21	5
	Trapavirae	16	5
	Zilligvirae	31	0
Phylum	Hofneiviricota	77	1
	Lenarviricota	882	2
	Phixviricota	21	5
	Preplasmiviricota	27	2
	Saleviricota	16	5
	Taleaviricota	31	0
	Uroviricota	4058	1
Class	Caudoviricetes	4058	1
	Faserviricetes	77	1
	Huolimaviricetes	16	5
	Leviviricetes	882	2
	Malgrandaviricetes	21	5
	Tectiliviricetes	26	2
	Tokiviricetes	31	0
Order	Crassvirales	73	18
	Haloruvirales	16	5
	Kalamavirales	12	3
	Ligamenvirales	28	0
	Norzivirales	426	2
	Petitvirales	21	5
	Thumleimavirales	14	58
	Timlovirales	447	1
	Tubulavirales	77	1
Family	Ackermannviridae	61	170
	Aliceevansviridae	126	56
	Atkinsviridae	91	2
	Autographiviridae	373	20
	Blumeviridae	35	0
	Casjensviridae	50	42
	Chaseviridae	15	52
	Demerecviridae	98	95
	Drexlerviridae	114	54
	Fiersviridae	298	2
	Grimontviridae	10	68
	Guelinviridae	9	8
	Hafunaviridae	10	74
	Herelleviridae	115	76
	Inoviridae	69	1
	Intestiviridae	18	54
	Kyanoviridae	65	94
	Lipothrixviridae	10	0
	Mesyanzhinovviridae	17	55
	Microviridae	21	5
	Orlajensenviridae	11	20
	Peduoviridae	113	32
	Pleolipoviridae	16	5
	Pootjesviridae	11	145
	Rountreeviridae	38	14
	Rudiviridae	17	21
	Salasmaviridae	33	16
	Schitoviridae	94	34
	Solspiviridae	31	2
	Stanwilliamsviridae	27	101
	Steigviridae	15	62
	Steitzviridae	412	1
	Straboviridae	206	150
	Suoliviridae	36	43
	Tectiviridae	12	3
	Vilmaviridae	27	88
	Zierdtviridae	26	62
	Zobellviridae	11	19
Subfamily	Arquatrovirinae	43	58
	Asinivirinae	15	62
	Azeevirinae	16	47
	Azeredovirinae	48	51
	Bastillevirinae	41	100
	Bclasvirinae	41	64
	Beijerinckvirinae	25	36
	Boydwoodruffvirinae	18	102
	Bronfenbrennervirinae	24	52
	Bullavirinae	14	5
	Ceeclamvirinae	19	135
	Cleopatravirinae	11	52
	Colwellvirinae	12	38
	Corkvirinae	17	41
	Crudevirinae	11	55
	Cvivirinae	38	173
	Deejayvirinae	10	48
	Emilbogenvirinae	20	72
	Enquatrovirinae	17	56
	Ermolyevavirinae	17	118
	Gclasvirinae	15	54
	Gordonclarkvirinae	21	71
	Gracegardnervirinae	118	47
	Guernseyvirinae	19	46
	Hendrixvirinae	14	61
	Jasinkavirinae	14	150
	Krylovirinae	19	48
	Lclasvirinae	19	92
	Loutivirinae	11	56
	Markadamsvirinae	70	102
	Mccleskeyvirinae	12	37
	Melnykvirinae	14	35
	Migulavirinae	11	63
	Molineuxvirinae	22	40
	Nclasvirinae	18	52
	Northropvirinae	14	25
	Nymbaxtervirinae	15	68
	Ounavirinae	26	102
	Pclasvirinae	22	53
	Pelczarvirinae	11	20
	Queuovirinae	10	45
	Rakietenvirinae	21	17
	Rogunavirinae	12	49
	Sarlesvirinae	15	31
	Sepvirinae	21	48
	Slopekvirinae	23	40
	Stephanstirmvirinae	19	166
	Studiervirinae	145	32
	Tempevirinae	38	65
	Tevenvirinae	146	163
	Tunavirinae	18	62
	Twarogvirinae	13	183
	Twortvirinae	35	136
	Vequintavirinae	26	108
	Weiservirinae	62	64
Genus	Alehxovirus	10	2
	Alexandravirus	12	276
	Alphatrevirus	10	5
	Anayavirus	28	71
	Arctuvirus	10	1
	Backyardiganvirus	16	75
	Bahnicevirus	32	1
	Beenievirus	10	53
	Benedictvirus	14	61
	Berlinvirus	16	42
	Biseptimavirus	14	43
	Bixzunavirus	17	139
	Brussowvirus	34	51
	Casadabanvirus	24	35
	Ceduovirus	32	30
	Charlievirus	18	52
	Cheoctovirus	106	47
	Chivirus	17	48
	Claudivirus	10	28
	Condavirus	10	2
	Coopervirus	12	68
	Copernicusvirus	13	30
	Dhakavirus	12	164
	Drulisvirus	19	41
	Dubowvirus	18	53
	Efquatrovirus	13	49
	Epseptimavirus	37	114
	Felixounavirus	17	105
	Fernvirus	18	72
	Fishburnevirus	16	50
	Friunavirus	23	36
	Fromanvirus	39	50
	Gamaleyavirus	14	54
	Ghunavirus	10	49
	Gladiatorvirus	10	77
	Gredihovirus	96	1
	Hanrivervirus	14	68
	Hohrdovirus	15	1
	Inovirus	13	4
	Jerseyvirus	12	51
	Kayfunavirus	19	35
	Kayvirus	25	140
	Korravirus	22	55
	Kuravirus	14	70
	Kuttervirus	38	173
	Likavirus	14	56
	Moineauvirus	81	56
	Montyvirus	10	72
	Mosigvirus	13	186
	Mudcatvirus	12	50
	Nymphadoravirus	12	67
	Paclarkvirus	12	50
	Pahexavirus	57	51
	Pakpunavirus	11	121
	Pbunavirus	35	79
	Pecentumvirus	14	150
	Peduovirus	26	42
	Peeveelvirus	10	55
	Phapecoctavirus	13	176
	Phietavirus	30	55
	Phikmvvirus	16	48
	Phimunavirus	12	41
	Przondovirus	29	40
	Pujohnavirus	19	1
	Rosenblumvirus	17	17
	Samistivirus	11	107
	Skunavirus	94	35
	Teetrevirus	19	38
	Tequatrovirus	82	163
	Tequintavirus	33	98
	Teseptimavirus	17	38
	Thalassavirus	12	120
	Tlsvirus	9	56
	Traversvirus	13	55
	Triavirus	23	70
	Tunavirus	16	60
	Turbidovirus	13	62
	Vansinderenvirus	11	50
	Vectrevirus	11	44
	Vividuovirus	19	55
	Warwickvirus	12	69
	Webervirus	31	62
	Weheuvirus	32	0
	Wizardvirus	19	77

## Sheet: Table S2
Table S2. Single-copy marker genes for each selected taxon (numbers in brackets indicate the count of genomes used to identify markers for each taxon).
Realm (number of genomes)	Single-copy marker genes identified in the taxon at Realm rank	Kingdom (number of genomes)	Single-copy marker genes identified in the taxon at Kingdom rank	Phylum (number of genomes)	Single-copy marker genes identified in the taxon at Phylum rank	Class (number of genomes)	Single-copy marker genes identified in the taxon at Class rank	Order (number of genomes)	Single-copy marker genes identified in the taxon at Order rank	Family (number of genomes)	Single-copy marker genes identified in the taxon at Family rank	Subfamily (number of genomes)	Single-copy marker genes identified in the taxon at Subfamily rank	Genus (number of genomes)	Single-copy marker genes identified in the taxon at Genus rank
Adnaviria (32)		Zilligvirae (32)		Taleaviricota (32)		Tokiviricetes (32)		Ligamenvirales (28)		Lipothrixviridae (10)				Alphalipothrixvirus (2)
Adnaviria (32)		Zilligvirae (32)		Taleaviricota (32)		Tokiviricetes (32)		Ligamenvirales (28)		Lipothrixviridae (10)				Betalipothrixvirus (6)
Adnaviria (32)		Zilligvirae (32)		Taleaviricota (32)		Tokiviricetes (32)		Ligamenvirales (28)		Lipothrixviridae (10)				Deltalipothrixvirus (2)
Adnaviria (32)		Zilligvirae (32)		Taleaviricota (32)		Tokiviricetes (32)		Ligamenvirales (28)		Rudiviridae (17)	VOG00586 (Prevalence:0.764706; Annotation:sp|Q8QL42|Y207_SIRV1 Uncharacterized protein 207); VOG00607 (Prevalence:0.764706; Annotation:REFSEQ exonuclease); VOG00795 (Prevalence:0.764706; Annotation:sp|Q8QL42|Y207_SIRV1 Uncharacterized protein 207); VOG00816 (Prevalence:0.588235; Annotation:sp|Q8QL48|Y306_SIRV1 Uncharacterized protein 306); VOG04569 (Prevalence:0.764706; Annotation:sp|Q914G7|Y065_…			Azorudivirus (1)
Adnaviria (32)		Zilligvirae (32)		Taleaviricota (32)		Tokiviricetes (32)		Ligamenvirales (28)		Rudiviridae (17)	VOG00586 (Prevalence:0.764706; Annotation:sp|Q8QL42|Y207_SIRV1 Uncharacterized protein 207); VOG00607 (Prevalence:0.764706; Annotation:REFSEQ exonuclease); VOG00795 (Prevalence:0.764706; Annotation:sp|Q8QL42|Y207_SIRV1 Uncharacterized protein 207); VOG00816 (Prevalence:0.588235; Annotation:sp|Q8QL48|Y306_SIRV1 Uncharacterized protein 306); VOG04569 (Prevalence:0.764706; Annotation:sp|Q914G7|Y065_…			Hoswirudivirus (4)
Adnaviria (32)		Zilligvirae (32)		Taleaviricota (32)		Tokiviricetes (32)		Ligamenvirales (28)		Rudiviridae (17)	VOG00586 (Prevalence:0.764706; Annotation:sp|Q8QL42|Y207_SIRV1 Uncharacterized protein 207); VOG00607 (Prevalence:0.764706; Annotation:REFSEQ exonuclease); VOG00795 (Prevalence:0.764706; Annotation:sp|Q8QL42|Y207_SIRV1 Uncharacterized protein 207); VOG00816 (Prevalence:0.588235; Annotation:sp|Q8QL48|Y306_SIRV1 Uncharacterized protein 306); VOG04569 (Prevalence:0.764706; Annotation:sp|Q914G7|Y065_…			Icerudivirus (3)
Adnaviria (32)		Zilligvirae (32)		Taleaviricota (32)		Tokiviricetes (32)		Ligamenvirales (28)		Rudiviridae (17)	VOG00586 (Prevalence:0.764706; Annotation:sp|Q8QL42|Y207_SIRV1 Uncharacterized protein 207); VOG00607 (Prevalence:0.764706; Annotation:REFSEQ exonuclease); VOG00795 (Prevalence:0.764706; Annotation:sp|Q8QL42|Y207_SIRV1 Uncharacterized protein 207); VOG00816 (Prevalence:0.588235; Annotation:sp|Q8QL48|Y306_SIRV1 Uncharacterized protein 306); VOG04569 (Prevalence:0.764706; Annotation:sp|Q914G7|Y065_…			Itarudivirus (1)
Adnaviria (32)		Zilligvirae (32)		Taleaviricota (32)		Tokiviricetes (32)		Ligamenvirales (28)		Rudiviridae (17)	VOG00586 (Prevalence:0.764706; Annotation:sp|Q8QL42|Y207_SIRV1 Uncharacterized protein 207); VOG00607 (Prevalence:0.764706; Annotation:REFSEQ exonuclease); VOG00795 (Prevalence:0.764706; Annotation:sp|Q8QL42|Y207_SIRV1 Uncharacterized protein 207); VOG00816 (Prevalence:0.588235; Annotation:sp|Q8QL48|Y306_SIRV1 Uncharacterized protein 306); VOG04569 (Prevalence:0.764706; Annotation:sp|Q914G7|Y065_…			Japarudivirus (1)
Adnaviria (32)		Zilligvirae (32)		Taleaviricota (32)		Tokiviricetes (32)		Ligamenvirales (28)		Rudiviridae (17)	VOG00586 (Prevalence:0.764706; Annotation:sp|Q8QL42|Y207_SIRV1 Uncharacterized protein 207); VOG00607 (Prevalence:0.764706; Annotation:REFSEQ exonuclease); VOG00795 (Prevalence:0.764706; Annotation:sp|Q8QL42|Y207_SIRV1 Uncharacterized protein 207); VOG00816 (Prevalence:0.588235; Annotation:sp|Q8QL48|Y306_SIRV1 Uncharacterized protein 306); VOG04569 (Prevalence:0.764706; Annotation:sp|Q914G7|Y065_…			Mexirudivirus (1)
Adnaviria (32)		Zilligvirae (32)		Taleaviricota (32)		Tokiviricetes (32)		Ligamenvirales (28)		Rudiviridae (17)	VOG00586 (Prevalence:0.764706; Annotation:sp|Q8QL42|Y207_SIRV1 Uncharacterized protein 207); VOG00607 (Prevalence:0.764706; Annotation:REFSEQ exonuclease); VOG00795 (Prevalence:0.764706; Annotation:sp|Q8QL42|Y207_SIRV1 Uncharacterized protein 207); VOG00816 (Prevalence:0.588235; Annotation:sp|Q8QL48|Y306_SIRV1 Uncharacterized protein 306); VOG04569 (Prevalence:0.764706; Annotation:sp|Q914G7|Y065_…			Usarudivirus (6)
Adnaviria (32)		Zilligvirae (32)		Taleaviricota (32)		Tokiviricetes (32)		Ligamenvirales (28)		Ungulaviridae (1)				Captovirus (1)
Adnaviria (32)		Zilligvirae (32)		Taleaviricota (32)		Tokiviricetes (32)		Maximonvirales (1)		Ahmunviridae (1)				Yumkaaxvirus (1)
Adnaviria (32)		Zilligvirae (32)		Taleaviricota (32)		Tokiviricetes (32)		Primavirales (3)		Tristromaviridae (3)				Alphatristromavirus (2)
Adnaviria (32)		Zilligvirae (32)		Taleaviricota (32)		Tokiviricetes (32)		Primavirales (3)		Tristromaviridae (3)				Betatristromavirus (1)
										Ampullaviridae (3)				Bottigliavirus (3)
										Bartogtaviriformidae (1)				Bartonegtaviriform (1)
										Bicaudaviridae (1)				Bicaudavirus (1)
										Brachygtaviriformidae (1)				Brachyspigtaviriform (1)
										Clavaviridae (1)				Clavavirus (1)
Duplodnaviria (4102)	VOG01432 (Prevalence:0.782058; Annotation:sp|O64206|VG13_BPMD2 Gene 13 protein)	Heunggongvirae (4102)	VOG01432 (Prevalence:0.782058; Annotation:sp|O64206|VG13_BPMD2 Gene 13 protein)	Uroviricota (4102)	VOG01432 (Prevalence:0.782058; Annotation:sp|O64206|VG13_BPMD2 Gene 13 protein)	Caudoviricetes (4102)	VOG01432 (Prevalence:0.782058; Annotation:sp|O64206|VG13_BPMD2 Gene 13 protein)							Abaiavirus (1)
Duplodnaviria (4102)	VOG01432 (Prevalence:0.782058; Annotation:sp|O64206|VG13_BPMD2 Gene 13 protein)	Heunggongvirae (4102)	VOG01432 (Prevalence:0.782058; Annotation:sp|O64206|VG13_BPMD2 Gene 13 protein)	Uroviricota (4102)	VOG01432 (Prevalence:0.782058; Annotation:sp|O64206|VG13_BPMD2 Gene 13 protein)	Caudoviricetes (4102)	VOG01432 (Prevalence:0.782058; Annotation:sp|O64206|VG13_BPMD2 Gene 13 protein)							Abbeymikolonvirus (1)
Duplodnaviria (4102)	VOG01432 (Prevalence:0.782058; Annotation:sp|O64206|VG13_BPMD2 Gene 13 protein)	Heunggongvirae (4102)	VOG01432 (Prevalence:0.782058; Annotation:sp|O64206|VG13_BPMD2 Gene 13 protein)	Uroviricota (4102)	VOG01432 (Prevalence:0.782058; Annotation:sp|O64206|VG13_BPMD2 Gene 13 protein)	Caudoviricetes (4102)	VOG01432 (Prevalence:0.782058; Annotation:sp|O64206|VG13_BPMD2 Gene 13 protein)							Abouovirus (2)
Duplodnaviria (4102)	VOG01432 (Prevalence:0.782058; Annotation:sp|O64206|VG13_BPMD2 Gene 13 protein)	Heunggongvirae (4102)	VOG01432 (Prevalence:0.782058; Annotation:sp|O64206|VG13_BPMD2 Gene 13 protein)	Uroviricota (4102)	VOG01432 (Prevalence:0.782058; Annotation:sp|O64206|VG13_BPMD2 Gene 13 protein)	Caudoviricetes (4102)	VOG01432 (Prevalence:0.782058; Annotation:sp|O64206|VG13_BPMD2 Gene 13 protein)			Ackermannviridae (63)	VOG00016 (Prevalence:1; Annotation:sp|P13004|YLYS_BPPHV Uncharacterized protein near lysin gene (Fragment)); VOG00025 (Prevalence:0.952381; Annotation:sp|P54308|TERL_BPSPP Terminase, large subunit); VOG00032 (Prevalence:1; Annotation:sp|P04520|PRIM_BPT4 DNA primase); VOG00038 (Prevalence:1; Annotation:sp|P04522|EXO2_BPT4 Exonuclease subunit 2); VOG00039 (Prevalence:0.968254; Annotation:sp|P04536|…	Aglimvirinae (7)		Agtrevirus (5)
Duplodnaviria (4102)	VOG01432 (Prevalence:0.782058; Annotation:sp|O64206|VG13_BPMD2 Gene 13 protein)	Heunggongvirae (4102)	VOG01432 (Prevalence:0.782058; Annotation:sp|O64206|VG13_BPMD2 Gene 13 protein)	Uroviricota (4102)	VOG01432 (Prevalence:0.782058; Annotation:sp|O64206|VG13_BPMD2 Gene 13 protein)	Caudoviricetes (4102)	VOG01432 (Prevalence:0.782058; Annotation:sp|O64206|VG13_BPMD2 Gene 13 protein)			Ackermannviridae (63)	VOG00016 (Prevalence:1; Annotation:sp|P13004|YLYS_BPPHV Uncharacterized protein near lysin gene (Fragment)); VOG00025 (Prevalence:0.952381; Annotation:sp|P54308|TERL_BPSPP Terminase, large subunit); VOG00032 (Prevalence:1; Annotation:sp|P04520|PRIM_BPT4 DNA primase); VOG00038 (Prevalence:1; Annotation:sp|P04522|EXO2_BPT4 Exonuclease subunit 2); VOG00039 (Prevalence:0.968254; Annotation:sp|P04536|…	Aglimvirinae (7)		Limestonevirus (2)
Duplodnaviria (4102)	VOG01432 (Prevalence:0.782058; Annotation:sp|O64206|VG13_BPMD2 Gene 13 protein)	Heunggongvirae (4102)	VOG01432 (Prevalence:0.782058; Annotation:sp|O64206|VG13_BPMD2 Gene 13 protein)	Uroviricota (4102)	VOG01432 (Prevalence:0.782058; Annotation:sp|O64206|VG13_BPMD2 Gene 13 protein)	Caudoviricetes (4102)	VOG01432 (Prevalence:0.782058; Annotation:sp|O64206|VG13_BPMD2 Gene 13 protein)			Ackermannviridae (63)	VOG00016 (Prevalence:1; Annotation:sp|P13004|YLYS_BPPHV Uncharacterized protein near lysin gene (Fragment)); VOG00025 (Prevalence:0.952381; Annotation:sp|P54308|TERL_BPSPP Terminase, large subunit); VOG00032 (Prevalence:1; Annotation:sp|P04520|PRIM_BPT4 DNA primase); VOG00038 (Prevalence:1; Annotation:sp|P04522|EXO2_BPT4 Exonuclease subunit 2); VOG00039 (Prevalence:0.968254; Annotation:sp|P04536|…			Campanilevirus (1)
Duplodnaviria (4102)	VOG01432 (Prevalence:0.782058; Annotation:sp|O64206|VG13_BPMD2 Gene 13 protein)	Heunggongvirae (4102)	VOG01432 (Prevalence:0.782058; Annotation:sp|O64206|VG13_BPMD2 Gene 13 protein)	Uroviricota (4102)	VOG01432 (Prevalence:0.782058; Annotation:sp|O64206|VG13_BPMD2 Gene 13 protein)	Caudoviricetes (4102)	VOG01432 (Prevalence:0.782058; Annotation:sp|O64206|VG13_BPMD2 Gene 13 protein)			Ackermannviridae (63)	VOG00016 (Prevalence:1; Annotation:sp|P13004|YLYS_BPPHV Uncharacterized protein near lysin gene (Fragment)); VOG00025 (Prevalence:0.952381; Annotation:sp|P54308|TERL_BPSPP Terminase, large subunit); VOG00032 (Prevalence:1; Annotation:sp|P04520|PRIM_BPT4 DNA primase); VOG00038 (Prevalence:1; Annotation:sp|P04522|EXO2_BPT4 Exonuclease subunit 2); VOG00039 (Prevalence:0.968254; Annotation:sp|P04536|…	Cvivirinae (40)	VOG00016 (Prevalence:1; Annotation:sp|P13004|YLYS_BPPHV Uncharacterized protein near lysin gene (Fragment)); VOG00025 (Prevalence:1; Annotation:sp|P54308|TERL_BPSPP Terminase, large subunit); VOG00032 (Prevalence:1; Annotation:sp|P04520|PRIM_BPT4 DNA primase); VOG00038 (Prevalence:1; Annotation:sp|P04522|EXO2_BPT4 Exonuclease subunit 2); VOG00039 (Prevalence:1; Annotation:sp|P04536|EXOD_BPT4 Exod…	Kuttervirus (40)	VOG00016 (Prevalence:1; Annotation:sp|P13004|YLYS_BPPHV Uncharacterized protein near lysin gene (Fragment)); VOG00025 (Prevalence:1; Annotation:sp|P54308|TERL_BPSPP Terminase, large subunit); VOG00032 (Prevalence:1; Annotation:sp|P04520|PRIM_BPT4 DNA primase); VOG00038 (Prevalence:1; Annotation:sp|P04522|EXO2_BPT4 Exonuclease subunit 2); VOG00039 (Prevalence:1; Annotation:sp|P04536|EXOD_BPT4 Exod…
Duplodnaviria (4102)	VOG01432 (Prevalence:0.782058; Annotation:sp|O64206|VG13_BPMD2 Gene 13 protein)	Heunggongvirae (4102)	VOG01432 (Prevalence:0.782058; Annotation:sp|O64206|VG13_BPMD2 Gene 13 protein)	Uroviricota (4102)	VOG01432 (Prevalence:0.782058; Annotation:sp|O64206|VG13_BPMD2 Gene 13 protein)	Caudoviricetes (4102)	VOG01432 (Prevalence:0.782058; Annotation:sp|O64206|VG13_BPMD2 Gene 13 protein)			Ackermannviridae (63)	VOG00016 (Prevalence:1; Annotation:sp|P13004|YLYS_BPPHV Uncharacterized protein near lysin gene (Fragment)); VOG00025 (Prevalence:0.952381; Annotation:sp|P54308|TERL_BPSPP Terminase, large subunit); VOG00032 (Prevalence:1; Annotation:sp|P04520|PRIM_BPT4 DNA primase); VOG00038 (Prevalence:1; Annotation:sp|P04522|EXO2_BPT4 Exonuclease subunit 2); VOG00039 (Prevalence:0.968254; Annotation:sp|P04536|…			Kujavirus (1)
Duplodnaviria (4102)	VOG01432 (Prevalence:0.782058; Annotation:sp|O64206|VG13_BPMD2 Gene 13 protein)	Heunggongvirae (4102)	VOG01432 (Prevalence:0.782058; Annotation:sp|O64206|VG13_BPMD2 Gene 13 protein)	Uroviricota (4102)	VOG01432 (Prevalence:0.782058; Annotation:sp|O64206|VG13_BPMD2 Gene 13 protein)	Caudoviricetes (4102)	VOG01432 (Prevalence:0.782058; Annotation:sp|O64206|VG13_BPMD2 Gene 13 protein)			Ackermannviridae (63)	VOG00016 (Prevalence:1; Annotation:sp|P13004|YLYS_BPPHV Uncharacterized protein near lysin gene (Fragment)); VOG00025 (Prevalence:0.952381; Annotation:sp|P54308|TERL_BPSPP Terminase, large subunit); VOG00032 (Prevalence:1; Annotation:sp|P04520|PRIM_BPT4 DNA primase); VOG00038 (Prevalence:1; Annotation:sp|P04522|EXO2_BPT4 Exonuclease subunit 2); VOG00039 (Prevalence:0.968254; Annotation:sp|P04536|…			Miltonvirus (2)
Duplodnaviria (4102)	VOG01432 (Prevalence:0.782058; Annotation:sp|O64206|VG13_BPMD2 Gene 13 protein)	Heunggongvirae (4102)	VOG01432 (Prevalence:0.782058; Annotation:sp|O64206|VG13_BPMD2 Gene 13 protein)	Uroviricota (4102)	VOG01432 (Prevalence:0.782058; Annotation:sp|O64206|VG13_BPMD2 Gene 13 protein)	Caudoviricetes (4102)	VOG01432 (Prevalence:0.782058; Annotation:sp|O64206|VG13_BPMD2 Gene 13 protein)			Ackermannviridae (63)	VOG00016 (Prevalence:1; Annotation:sp|P13004|YLYS_BPPHV Uncharacterized protein near lysin gene (Fragment)); VOG00025 (Prevalence:0.952381; Annotation:sp|P54308|TERL_BPSPP Terminase, large subunit); VOG00032 (Prevalence:1; Annotation:sp|P04520|PRIM_BPT4 DNA primase); VOG00038 (Prevalence:1; Annotation:sp|P04522|EXO2_BPT4 Exonuclease subunit 2); VOG00039 (Prevalence:0.968254; Annotation:sp|P04536|…			Nezavisimistyvirus (2)
Duplodnaviria (4102)	VOG01432 (Prevalence:0.782058; Annotation:sp|O64206|VG13_BPMD2 Gene 13 protein)	Heunggongvirae (4102)	VOG01432 (Prevalence:0.782058; Annotation:sp|O64206|VG13_BPMD2 Gene 13 protein)	Uroviricota (4102)	VOG01432 (Prevalence:0.782058; Annotation:sp|O64206|VG13_BPMD2 Gene 13 protein)	Caudoviricetes (4102)	VOG01432 (Prevalence:0.782058; Annotation:sp|O64206|VG13_BPMD2 Gene 13 protein)			Ackermannviridae (63)	VOG00016 (Prevalence:1; Annotation:sp|P13004|YLYS_BPPHV Uncharacterized protein near lysin gene (Fragment)); VOG00025 (Prevalence:0.952381; Annotation:sp|P54308|TERL_BPSPP Terminase, large subunit); VOG00032 (Prevalence:1; Annotation:sp|P04520|PRIM_BPT4 DNA primase); VOG00038 (Prevalence:1; Annotation:sp|P04522|EXO2_BPT4 Exonuclease subunit 2); VOG00039 (Prevalence:0.968254; Annotation:sp|P04536|…			Taipeivirus (8)
Duplodnaviria (4102)	VOG01432 (Prevalence:0.782058; Annotation:sp|O64206|VG13_BPMD2 Gene 13 protein)	Heunggongvirae (4102)	VOG01432 (Prevalence:0.782058; Annotation:sp|O64206|VG13_BPMD2 Gene 13 protein)	Uroviricota (4102)	VOG01432 (Prevalence:0.782058; Annotation:sp|O64206|VG13_BPMD2 Gene 13 protein)	Caudoviricetes (4102)	VOG01432 (Prevalence:0.782058; Annotation:sp|O64206|VG13_BPMD2 Gene 13 protein)			Ackermannviridae (63)	VOG00016 (Prevalence:1; Annotation:sp|P13004|YLYS_BPPHV Uncharacterized protein near lysin gene (Fragment)); VOG00025 (Prevalence:0.952381; Annotation:sp|P54308|TERL_BPSPP Terminase, large subunit); VOG00032 (Prevalence:1; Annotation:sp|P04520|PRIM_BPT4 DNA primase); VOG00038 (Prevalence:1; Annotation:sp|P04522|EXO2_BPT4 Exonuclease subunit 2); VOG00039 (Prevalence:0.968254; Annotation:sp|P04536|…			Tedavirus (1)
Duplodnaviria (4102)	VOG01432 (Prevalence:0.782058; Annotation:sp|O64206|VG13_BPMD2 Gene 13 protein)	Heunggongvirae (4102)	VOG01432 (Prevalence:0.782058; Annotation:sp|O64206|VG13_BPMD2 Gene 13 protein)	Uroviricota (4102)	VOG01432 (Prevalence:0.782058; Annotation:sp|O64206|VG13_BPMD2 Gene 13 protein)	Caudoviricetes (4102)	VOG01432 (Prevalence:0.782058; Annotation:sp|O64206|VG13_BPMD2 Gene 13 protein)			Ackermannviridae (63)	VOG00016 (Prevalence:1; Annotation:sp|P13004|YLYS_BPPHV Uncharacterized protein near lysin gene (Fragment)); VOG00025 (Prevalence:0.952381; Annotation:sp|P54308|TERL_BPSPP Terminase, large subunit); VOG00032 (Prevalence:1; Annotation:sp|P04520|PRIM_BPT4 DNA primase); VOG00038 (Prevalence:1; Annotation:sp|P04522|EXO2_BPT4 Exonuclease subunit 2); VOG00039 (Prevalence:0.968254; Annotation:sp|P04536|…			Vapseptimavirus (1)
Duplodnaviria (4102)	VOG01432 (Prevalence:0.782058; Annotation:sp|O64206|VG13_BPMD2 Gene 13 protein)	Heunggongvirae (4102)	VOG01432 (Prevalence:0.782058; Annotation:sp|O64206|VG13_BPMD2 Gene 13 protein)	Uroviricota (4102)	VOG01432 (Prevalence:0.782058; Annotation:sp|O64206|VG13_BPMD2 Gene 13 protein)	Caudoviricetes (4102)	VOG01432 (Prevalence:0.782058; Annotation:sp|O64206|VG13_BPMD2 Gene 13 protein)							Adaiavirus (1)
Duplodnaviria (4102)	VOG01432 (Prevalence:0.782058; Annotation:sp|O64206|VG13_BPMD2 Gene 13 protein)	Heunggongvirae (4102)	VOG01432 (Prevalence:0.782058; Annotation:sp|O64206|VG13_BPMD2 Gene 13 protein)	Uroviricota (4102)	VOG01432 (Prevalence:0.782058; Annotation:sp|O64206|VG13_BPMD2 Gene 13 protein)	Caudoviricetes (4102)	VOG01432 (Prevalence:0.782058; Annotation:sp|O64206|VG13_BPMD2 Gene 13 protein)			Aggregaviridae (1)				Harrekavirus (1)
Duplodnaviria (4102)	VOG01432 (Prevalence:0.782058; Annotation:sp|O64206|VG13_BPMD2 Gene 13 protein)	Heunggongvirae (4102)	VOG01432 (Prevalence:0.782058; Annotation:sp|O64206|VG13_BPMD2 Gene 13 protein)	Uroviricota (4102)	VOG01432 (Prevalence:0.782058; Annotation:sp|O64206|VG13_BPMD2 Gene 13 protein)	Caudoviricetes (4102)	VOG01432 (Prevalence:0.782058; Annotation:sp|O64206|VG13_BPMD2 Gene 13 protein)							Agmunavirus (1)
Duplodnaviria (4102)	VOG01432 (Prevalence:0.782058; Annotation:sp|O64206|VG13_BPMD2 Gene 13 protein)	Heunggongvirae (4102)	VOG01432 (Prevalence:0.782058; Annotation:sp|O64206|VG13_BPMD2 Gene 13 protein)	Uroviricota (4102)	VOG01432 (Prevalence:0.782058; Annotation:sp|O64206|VG13_BPMD2 Gene 13 protein)	Caudoviricetes (4102)	VOG01432 (Prevalence:0.782058; Annotation:sp|O64206|VG13_BPMD2 Gene 13 protein)							Agricanvirus (6)
Duplodnaviria (4102)	VOG01432 (Prevalence:0.782058; Annotation:sp|O64206|VG13_BPMD2 Gene 13 protein)	Heunggongvirae (4102)	VOG01432 (Prevalence:0.782058; Annotation:sp|O64206|VG13_BPMD2 Gene 13 protein)	Uroviricota (4102)	VOG01432 (Prevalence:0.782058; Annotation:sp|O64206|VG13_BPMD2 Gene 13 protein)	Caudoviricetes (4102)	VOG01432 (Prevalence:0.782058; Annotation:sp|O64206|VG13_BPMD2 Gene 13 protein)							Aguilavirus (2)
Duplodnaviria (4102)	VOG01432 (Prevalence:0.782058; Annotation:sp|O64206|VG13_BPMD2 Gene 13 protein)	Heunggongvirae (4102)	VOG01432 (Prevalence:0.782058; Annotation:sp|O64206|VG13_BPMD2 Gene 13 protein)	Uroviricota (4102)	VOG01432 (Prevalence:0.782058; Annotation:sp|O64206|VG13_BPMD2 Gene 13 protein)	Caudoviricetes (4102)	VOG01432 (Prevalence:0.782058; Annotation:sp|O64206|VG13_BPMD2 Gene 13 protein)							Akiravirus (1)
Duplodnaviria (4102)	VOG01432 (Prevalence:0.782058; Annotation:sp|O64206|VG13_BPMD2 Gene 13 protein)	Heunggongvirae (4102)	VOG01432 (Prevalence:0.782058; Annotation:sp|O64206|VG13_BPMD2 Gene 13 protein)	Uroviricota (4102)	VOG01432 (Prevalence:0.782058; Annotation:sp|O64206|VG13_BPMD2 Gene 13 protein)	Caudoviricetes (4102)	VOG01432 (Prevalence:0.782058; Annotation:sp|O64206|VG13_BPMD2 Gene 13 protein)							Alachuavirus (1)
Duplodnaviria (4102)	VOG01432 (Prevalence:0.782058; Annotation:sp|O64206|VG13_BPMD2 Gene 13 protein)	Heunggongvirae (4102)	VOG01432 (Prevalence:0.782058; Annotation:sp|O64206|VG13_BPMD2 Gene 13 protein)	Uroviricota (4102)	VOG01432 (Prevalence:0.782058; Annotation:sp|O64206|VG13_BPMD2 Gene 13 protein)	Caudoviricetes (4102)	VOG01432 (Prevalence:0.782058; Annotation:sp|O64206|VG13_BPMD2 Gene 13 protein)							Alcyoneusvirus (2)
Duplodnaviria (4102)	VOG01432 (Prevalence:0.782058; Annotation:sp|O64206|VG13_BPMD2 Gene 13 protein)	Heunggongvirae (4102)	VOG01432 (Prevalence:0.782058; Annotation:sp|O64206|VG13_BPMD2 Gene 13 protein)	Uroviricota (4102)	VOG01432 (Prevalence:0.782058; Annotation:sp|O64206|VG13_BPMD2 Gene 13 protein)	Caudoviricetes (4102)	VOG01432 (Prevalence:0.782058; Annotation:sp|O64206|VG13_BPMD2 Gene 13 protein)							Alegriavirus (1)
Duplodnaviria (4102)	VOG01432 (Prevalence:0.782058; Annotation:sp|O64206|VG13_BPMD2 Gene 13 protein)	Heunggongvirae (4102)	VOG01432 (Prevalence:0.782058; Annotation:sp|O64206|VG13_BPMD2 Gene 13 protein)	Uroviricota (4102)	VOG01432 (Prevalence:0.782058; Annotation:sp|O64206|VG13_BPMD2 Gene 13 protein)	Caudoviricetes (4102)	VOG01432 (Prevalence:0.782058; Annotation:sp|O64206|VG13_BPMD2 Gene 13 protein)							Alexandravirus (12)	VOG00013 (Prevalence:1; Annotation:sp|O64235|DPOL_BPMD2 DNA polymerase); VOG00016 (Prevalence:1; Annotation:sp|P13004|YLYS_BPPHV Uncharacterized protein near lysin gene (Fragment)); VOG00062 (Prevalence:0.75; Annotation:sp|P14108|Y7K8_BPP22 Uncharacterized 7.8 kDa protein in ral-gp17 intergenic region); VOG00069 (Prevalence:1; Annotation:sp|O48500|DUT_BPT5 Deoxyuridine 5'-triphosphate nucleotidoh…
Duplodnaviria (4102)	VOG01432 (Prevalence:0.782058; Annotation:sp|O64206|VG13_BPMD2 Gene 13 protein)	Heunggongvirae (4102)	VOG01432 (Prevalence:0.782058; Annotation:sp|O64206|VG13_BPMD2 Gene 13 protein)	Uroviricota (4102)	VOG01432 (Prevalence:0.782058; Annotation:sp|O64206|VG13_BPMD2 Gene 13 protein)	Caudoviricetes (4102)	VOG01432 (Prevalence:0.782058; Annotation:sp|O64206|VG13_BPMD2 Gene 13 protein)			Aliceevansviridae (126)	VOG00024 (Prevalence:0.642857; Annotation:sp|Q6QGD5|PORTL_BPT5 Portal protein); VOG00043 (Prevalence:0.52381; Annotation:sp|Q5UQ22|YL207_MIMIV Putative helicase L207/L206); VOG00051 (Prevalence:0.642857; Annotation:sp|O64210|CAPSD_BPMD2 Probable major capsid protein gp17); VOG00056 (Prevalence:0.547619; Annotation:sp|Q38441|YOR5_BPSPP Uncharacterized 10.3 kDa protein in GP2-GP6 intergenic region)…			Brussowvirus (34)	VOG00043 (Prevalence:0.558824; Annotation:sp|Q5UQ22|YL207_MIMIV Putative helicase L207/L206); VOG00087 (Prevalence:0.735294; Annotation:REFSEQ tail fiber protein and host specificity); VOG00097 (Prevalence:0.558824; Annotation:sp|Q9T1Q4|VP44_BPAPS Putative nuclease p44); VOG00104 (Prevalence:1; Annotation:REFSEQ tail completion or Neck1 protein); VOG00124 (Prevalence:0.558824; Annotation:sp|P1110…
Duplodnaviria (4102)	VOG01432 (Prevalence:0.782058; Annotation:sp|O64206|VG13_BPMD2 Gene 13 protein)	Heunggongvirae (4102)	VOG01432 (Prevalence:0.782058; Annotation:sp|O64206|VG13_BPMD2 Gene 13 protein)	Uroviricota (4102)	VOG01432 (Prevalence:0.782058; Annotation:sp|O64206|VG13_BPMD2 Gene 13 protein)	Caudoviricetes (4102)	VOG01432 (Prevalence:0.782058; Annotation:sp|O64206|VG13_BPMD2 Gene 13 protein)			Aliceevansviridae (126)	VOG00024 (Prevalence:0.642857; Annotation:sp|Q6QGD5|PORTL_BPT5 Portal protein); VOG00043 (Prevalence:0.52381; Annotation:sp|Q5UQ22|YL207_MIMIV Putative helicase L207/L206); VOG00051 (Prevalence:0.642857; Annotation:sp|O64210|CAPSD_BPMD2 Probable major capsid protein gp17); VOG00056 (Prevalence:0.547619; Annotation:sp|Q38441|YOR5_BPSPP Uncharacterized 10.3 kDa protein in GP2-GP6 intergenic region)…			Moineauvirus (81)	VOG00024 (Prevalence:1; Annotation:sp|Q6QGD5|PORTL_BPT5 Portal protein); VOG00043 (Prevalence:0.567901; Annotation:sp|Q5UQ22|YL207_MIMIV Putative helicase L207/L206); VOG00051 (Prevalence:1; Annotation:sp|O64210|CAPSD_BPMD2 Probable major capsid protein gp17); VOG00056 (Prevalence:0.518519; Annotation:sp|Q38441|YOR5_BPSPP Uncharacterized 10.3 kDa protein in GP2-GP6 intergenic region); VOG00076 (P…
Duplodnaviria (4102)	VOG01432 (Prevalence:0.782058; Annotation:sp|O64206|VG13_BPMD2 Gene 13 protein)	Heunggongvirae (4102)	VOG01432 (Prevalence:0.782058; Annotation:sp|O64206|VG13_BPMD2 Gene 13 protein)	Uroviricota (4102)	VOG01432 (Prevalence:0.782058; Annotation:sp|O64206|VG13_BPMD2 Gene 13 protein)	Caudoviricetes (4102)	VOG01432 (Prevalence:0.782058; Annotation:sp|O64206|VG13_BPMD2 Gene 13 protein)			Aliceevansviridae (126)	VOG00024 (Prevalence:0.642857; Annotation:sp|Q6QGD5|PORTL_BPT5 Portal protein); VOG00043 (Prevalence:0.52381; Annotation:sp|Q5UQ22|YL207_MIMIV Putative helicase L207/L206); VOG00051 (Prevalence:0.642857; Annotation:sp|O64210|CAPSD_BPMD2 Probable major capsid protein gp17); VOG00056 (Prevalence:0.547619; Annotation:sp|Q38441|YOR5_BPSPP Uncharacterized 10.3 kDa protein in GP2-GP6 intergenic region)…			Vansinderenvirus (11)	VOG00025 (Prevalence:1; Annotation:sp|P54308|TERL_BPSPP Terminase, large subunit); VOG00056 (Prevalence:0.909091; Annotation:sp|Q38441|YOR5_BPSPP Uncharacterized 10.3 kDa protein in GP2-GP6 intergenic region); VOG00115 (Prevalence:1; Annotation:REFSEQ minor head protein); VOG00144 (Prevalence:1; Annotation:sp|O48459|DIT_BPSPP Distal tail protein); VOG00210 (Prevalence:1; Annotation:sp|P54307|TERS…
Duplodnaviria (4102)	VOG01432 (Prevalence:0.782058; Annotation:sp|O64206|VG13_BPMD2 Gene 13 protein)	Heunggongvirae (4102)	VOG01432 (Prevalence:0.782058; Annotation:sp|O64206|VG13_BPMD2 Gene 13 protein)	Uroviricota (4102)	VOG01432 (Prevalence:0.782058; Annotation:sp|O64206|VG13_BPMD2 Gene 13 protein)	Caudoviricetes (4102)	VOG01432 (Prevalence:0.782058; Annotation:sp|O64206|VG13_BPMD2 Gene 13 protein)							Amigovirus (2)
Duplodnaviria (4102)	VOG01432 (Prevalence:0.782058; Annotation:sp|O64206|VG13_BPMD2 Gene 13 protein)	Heunggongvirae (4102)	VOG01432 (Prevalence:0.782058; Annotation:sp|O64206|VG13_BPMD2 Gene 13 protein)	Uroviricota (4102)	VOG01432 (Prevalence:0.782058; Annotation:sp|O64206|VG13_BPMD2 Gene 13 protein)	Caudoviricetes (4102)	VOG01432 (Prevalence:0.782058; Annotation:sp|O64206|VG13_BPMD2 Gene 13 protein)							Anamdongvirus (1)
Duplodnaviria (4102)	VOG01432 (Prevalence:0.782058; Annotation:sp|O64206|VG13_BPMD2 Gene 13 protein)	Heunggongvirae (4102)	VOG01432 (Prevalence:0.782058; Annotation:sp|O64206|VG13_BPMD2 Gene 13 protein)	Uroviricota (4102)	VOG01432 (Prevalence:0.782058; Annotation:sp|O64206|VG13_BPMD2 Gene 13 protein)	Caudoviricetes (4102)	VOG01432 (Prevalence:0.782058; Annotation:sp|O64206|VG13_BPMD2 Gene 13 protein)							Anatolevirus (2)
Duplodnaviria (4102)	VOG01432 (Prevalence:0.782058; Annotation:sp|O64206|VG13_BPMD2 Gene 13 protein)	Heunggongvirae (4102)	VOG01432 (Prevalence:0.782058; Annotation:sp|O64206|VG13_BPMD2 Gene 13 protein)	Uroviricota (4102)	VOG01432 (Prevalence:0.782058; Annotation:sp|O64206|VG13_BPMD2 Gene 13 protein)	Caudoviricetes (4102)	VOG01432 (Prevalence:0.782058; Annotation:sp|O64206|VG13_BPMD2 Gene 13 protein)					Andregratiavirinae (2)		Haetaevirus (1)
Duplodnaviria (4102)	VOG01432 (Prevalence:0.782058; Annotation:sp|O64206|VG13_BPMD2 Gene 13 protein)	Heunggongvirae (4102)	VOG01432 (Prevalence:0.782058; Annotation:sp|O64206|VG13_BPMD2 Gene 13 protein)	Uroviricota (4102)	VOG01432 (Prevalence:0.782058; Annotation:sp|O64206|VG13_BPMD2 Gene 13 protein)	Caudoviricetes (4102)	VOG01432 (Prevalence:0.782058; Annotation:sp|O64206|VG13_BPMD2 Gene 13 protein)					Andregratiavirinae (2)		Kirovvirus (1)
Duplodnaviria (4102)	VOG01432 (Prevalence:0.782058; Annotation:sp|O64206|VG13_BPMD2 Gene 13 protein)	Heunggongvirae (4102)	VOG01432 (Prevalence:0.782058; Annotation:sp|O64206|VG13_BPMD2 Gene 13 protein)	Uroviricota (4102)	VOG01432 (Prevalence:0.782058; Annotation:sp|O64206|VG13_BPMD2 Gene 13 protein)	Caudoviricetes (4102)	VOG01432 (Prevalence:0.782058; Annotation:sp|O64206|VG13_BPMD2 Gene 13 protein)					Andrewesvirinae (4)		Denvervirus (1)
Duplodnaviria (4102)	VOG01432 (Prevalence:0.782058; Annotation:sp|O64206|VG13_BPMD2 Gene 13 protein)	Heunggongvirae (4102)	VOG01432 (Prevalence:0.782058; Annotation:sp|O64206|VG13_BPMD2 Gene 13 protein)	Uroviricota (4102)	VOG01432 (Prevalence:0.782058; Annotation:sp|O64206|VG13_BPMD2 Gene 13 protein)	Caudoviricetes (4102)	VOG01432 (Prevalence:0.782058; Annotation:sp|O64206|VG13_BPMD2 Gene 13 protein)					Andrewesvirinae (4)		Vipetofemvirus (3)
Duplodnaviria (4102)	VOG01432 (Prevalence:0.782058; Annotation:sp|O64206|VG13_BPMD2 Gene 13 protein)	Heunggongvirae (4102)	VOG01432 (Prevalence:0.782058; Annotation:sp|O64206|VG13_BPMD2 Gene 13 protein)	Uroviricota (4102)	VOG01432 (Prevalence:0.782058; Annotation:sp|O64206|VG13_BPMD2 Gene 13 protein)	Caudoviricetes (4102)	VOG01432 (Prevalence:0.782058; Annotation:sp|O64206|VG13_BPMD2 Gene 13 protein)							Andrewvirus (1)
Duplodnaviria (4102)	VOG01432 (Prevalence:0.782058; Annotation:sp|O64206|VG13_BPMD2 Gene 13 protein)	Heunggongvirae (4102)	VOG01432 (Prevalence:0.782058; Annotation:sp|O64206|VG13_BPMD2 Gene 13 protein)	Uroviricota (4102)	VOG01432 (Prevalence:0.782058; Annotation:sp|O64206|VG13_BPMD2 Gene 13 protein)	Caudoviricetes (4102)	VOG01432 (Prevalence:0.782058; Annotation:sp|O64206|VG13_BPMD2 Gene 13 protein)							Andromedavirus (8)
Duplodnaviria (4102)	VOG01432 (Prevalence:0.782058; Annotation:sp|O64206|VG13_BPMD2 Gene 13 protein)	Heunggongvirae (4102)	VOG01432 (Prevalence:0.782058; Annotation:sp|O64206|VG13_BPMD2 Gene 13 protein)	Uroviricota (4102)	VOG01432 (Prevalence:0.782058; Annotation:sp|O64206|VG13_BPMD2 Gene 13 protein)	Caudoviricetes (4102)	VOG01432 (Prevalence:0.782058; Annotation:sp|O64206|VG13_BPMD2 Gene 13 protein)							Anjalivirus (2)
Duplodnaviria (4102)	VOG01432 (Prevalence:0.782058; Annotation:sp|O64206|VG13_BPMD2 Gene 13 protein)	Heunggongvirae (4102)	VOG01432 (Prevalence:0.782058; Annotation:sp|O64206|VG13_BPMD2 Gene 13 protein)	Uroviricota (4102)	VOG01432 (Prevalence:0.782058; Annotation:sp|O64206|VG13_BPMD2 Gene 13 protein)	Caudoviricetes (4102)	VOG01432 (Prevalence:0.782058; Annotation:sp|O64206|VG13_BPMD2 Gene 13 protein)							Anthonyvirus (1)
Duplodnaviria (4102)	VOG01432 (Prevalence:0.782058; Annotation:sp|O64206|VG13_BPMD2 Gene 13 protein)	Heunggongvirae (4102)	VOG01432 (Prevalence:0.782058; Annotation:sp|O64206|VG13_BPMD2 Gene 13 protein)	Uroviricota (4102)	VOG01432 (Prevalence:0.782058; Annotation:sp|O64206|VG13_BPMD2 Gene 13 protein)	Caudoviricetes (4102)	VOG01432 (Prevalence:0.782058; Annotation:sp|O64206|VG13_BPMD2 Gene 13 protein)							Aokuangvirus (1)
Duplodnaviria (4102)	VOG01432 (Prevalence:0.782058; Annotation:sp|O64206|VG13_BPMD2 Gene 13 protein)	Heunggongvirae (4102)	VOG01432 (Prevalence:0.782058; Annotation:sp|O64206|VG13_BPMD2 Gene 13 protein)	Uroviricota (4102)	VOG01432 (Prevalence:0.782058; Annotation:sp|O64206|VG13_BPMD2 Gene 13 protein)	Caudoviricetes (4102)	VOG01432 (Prevalence:0.782058; Annotation:sp|O64206|VG13_BPMD2 Gene 13 protein)							Appavirus (1)
Duplodnaviria (4102)	VOG01432 (Prevalence:0.782058; Annotation:sp|O64206|VG13_BPMD2 Gene 13 protein)	Heunggongvirae (4102)	VOG01432 (Prevalence:0.782058; Annotation:sp|O64206|VG13_BPMD2 Gene 13 protein)	Uroviricota (4102)	VOG01432 (Prevalence:0.782058; Annotation:sp|O64206|VG13_BPMD2 Gene 13 protein)	Caudoviricetes (4102)	VOG01432 (Prevalence:0.782058; Annotation:sp|O64206|VG13_BPMD2 Gene 13 protein)							Apricotvirus (1)
Duplodnaviria (4102)	VOG01432 (Prevalence:0.782058; Annotation:sp|O64206|VG13_BPMD2 Gene 13 protein)	Heunggongvirae (4102)	VOG01432 (Prevalence:0.782058; Annotation:sp|O64206|VG13_BPMD2 Gene 13 protein)	Uroviricota (4102)	VOG01432 (Prevalence:0.782058; Annotation:sp|O64206|VG13_BPMD2 Gene 13 protein)	Caudoviricetes (4102)	VOG01432 (Prevalence:0.782058; Annotation:sp|O64206|VG13_BPMD2 Gene 13 protein)							Arawnvirus (1)
Duplodnaviria (4102)	VOG01432 (Prevalence:0.782058; Annotation:sp|O64206|VG13_BPMD2 Gene 13 protein)	Heunggongvirae (4102)	VOG01432 (Prevalence:0.782058; Annotation:sp|O64206|VG13_BPMD2 Gene 13 protein)	Uroviricota (4102)	VOG01432 (Prevalence:0.782058; Annotation:sp|O64206|VG13_BPMD2 Gene 13 protein)	Caudoviricetes (4102)	VOG01432 (Prevalence:0.782058; Annotation:sp|O64206|VG13_BPMD2 Gene 13 protein)							Archimedesvirus (1)
Duplodnaviria (4102)	VOG01432 (Prevalence:0.782058; Annotation:sp|O64206|VG13_BPMD2 Gene 13 protein)	Heunggongvirae (4102)	VOG01432 (Prevalence:0.782058; Annotation:sp|O64206|VG13_BPMD2 Gene 13 protein)	Uroviricota (4102)	VOG01432 (Prevalence:0.782058; Annotation:sp|O64206|VG13_BPMD2 Gene 13 protein)	Caudoviricetes (4102)	VOG01432 (Prevalence:0.782058; Annotation:sp|O64206|VG13_BPMD2 Gene 13 protein)			Arenbergviridae (1)				Wroclawvirus (1)
Duplodnaviria (4102)	VOG01432 (Prevalence:0.782058; Annotation:sp|O64206|VG13_BPMD2 Gene 13 protein)	Heunggongvirae (4102)	VOG01432 (Prevalence:0.782058; Annotation:sp|O64206|VG13_BPMD2 Gene 13 protein)	Uroviricota (4102)	VOG01432 (Prevalence:0.782058; Annotation:sp|O64206|VG13_BPMD2 Gene 13 protein)	Caudoviricetes (4102)	VOG01432 (Prevalence:0.782058; Annotation:sp|O64206|VG13_BPMD2 Gene 13 protein)							Armstrongvirus (1)
Duplodnaviria (4102)	VOG01432 (Prevalence:0.782058; Annotation:sp|O64206|VG13_BPMD2 Gene 13 protein)	Heunggongvirae (4102)	VOG01432 (Prevalence:0.782058; Annotation:sp|O64206|VG13_BPMD2 Gene 13 protein)	Uroviricota (4102)	VOG01432 (Prevalence:0.782058; Annotation:sp|O64206|VG13_BPMD2 Gene 13 protein)	Caudoviricetes (4102)	VOG01432 (Prevalence:0.782058; Annotation:sp|O64206|VG13_BPMD2 Gene 13 protein)					Arquatrovirinae (43)	VOG00061 (Prevalence:0.976744; Annotation:sp|P00452|RIR1_ECOLI Ribonucleoside-diphosphate reductase 1 subunit alpha); VOG00070 (Prevalence:0.651163; Annotation:REFSEQ hypothetical protein); VOG00073 (Prevalence:1; Annotation:sp|O64216|VG22_BPMD2 Gene 22 protein); VOG00144 (Prevalence:1; Annotation:sp|O48459|DIT_BPSPP Distal tail protein); VOG00146 (Prevalence:0.976744; Annotation:sp|O64214|VG20_B…	Arequatrovirus (3)
Duplodnaviria (4102)	VOG01432 (Prevalence:0.782058; Annotation:sp|O64206|VG13_BPMD2 Gene 13 protein)	Heunggongvirae (4102)	VOG01432 (Prevalence:0.782058; Annotation:sp|O64206|VG13_BPMD2 Gene 13 protein)	Uroviricota (4102)	VOG01432 (Prevalence:0.782058; Annotation:sp|O64206|VG13_BPMD2 Gene 13 protein)	Caudoviricetes (4102)	VOG01432 (Prevalence:0.782058; Annotation:sp|O64206|VG13_BPMD2 Gene 13 protein)					Arquatrovirinae (43)	VOG00061 (Prevalence:0.976744; Annotation:sp|P00452|RIR1_ECOLI Ribonucleoside-diphosphate reductase 1 subunit alpha); VOG00070 (Prevalence:0.651163; Annotation:REFSEQ hypothetical protein); VOG00073 (Prevalence:1; Annotation:sp|O64216|VG22_BPMD2 Gene 22 protein); VOG00144 (Prevalence:1; Annotation:sp|O48459|DIT_BPSPP Distal tail protein); VOG00146 (Prevalence:0.976744; Annotation:sp|O64214|VG20_B…	Caelumvirus (5)
Duplodnaviria (4102)	VOG01432 (Prevalence:0.782058; Annotation:sp|O64206|VG13_BPMD2 Gene 13 protein)	Heunggongvirae (4102)	VOG01432 (Prevalence:0.782058; Annotation:sp|O64206|VG13_BPMD2 Gene 13 protein)	Uroviricota (4102)	VOG01432 (Prevalence:0.782058; Annotation:sp|O64206|VG13_BPMD2 Gene 13 protein)	Caudoviricetes (4102)	VOG01432 (Prevalence:0.782058; Annotation:sp|O64206|VG13_BPMD2 Gene 13 protein)					Arquatrovirinae (43)	VOG00061 (Prevalence:0.976744; Annotation:sp|P00452|RIR1_ECOLI Ribonucleoside-diphosphate reductase 1 subunit alpha); VOG00070 (Prevalence:0.651163; Annotation:REFSEQ hypothetical protein); VOG00073 (Prevalence:1; Annotation:sp|O64216|VG22_BPMD2 Gene 22 protein); VOG00144 (Prevalence:1; Annotation:sp|O48459|DIT_BPSPP Distal tail protein); VOG00146 (Prevalence:0.976744; Annotation:sp|O64214|VG20_B…	Camvirus (8)
Duplodnaviria (4102)	VOG01432 (Prevalence:0.782058; Annotation:sp|O64206|VG13_BPMD2 Gene 13 protein)	Heunggongvirae (4102)	VOG01432 (Prevalence:0.782058; Annotation:sp|O64206|VG13_BPMD2 Gene 13 protein)	Uroviricota (4102)	VOG01432 (Prevalence:0.782058; Annotation:sp|O64206|VG13_BPMD2 Gene 13 protein)	Caudoviricetes (4102)	VOG01432 (Prevalence:0.782058; Annotation:sp|O64206|VG13_BPMD2 Gene 13 protein)					Arquatrovirinae (43)	VOG00061 (Prevalence:0.976744; Annotation:sp|P00452|RIR1_ECOLI Ribonucleoside-diphosphate reductase 1 subunit alpha); VOG00070 (Prevalence:0.651163; Annotation:REFSEQ hypothetical protein); VOG00073 (Prevalence:1; Annotation:sp|O64216|VG22_BPMD2 Gene 22 protein); VOG00144 (Prevalence:1; Annotation:sp|O48459|DIT_BPSPP Distal tail protein); VOG00146 (Prevalence:0.976744; Annotation:sp|O64214|VG20_B…	Celiavirus (1)
Duplodnaviria (4102)	VOG01432 (Prevalence:0.782058; Annotation:sp|O64206|VG13_BPMD2 Gene 13 protein)	Heunggongvirae (4102)	VOG01432 (Prevalence:0.782058; Annotation:sp|O64206|VG13_BPMD2 Gene 13 protein)	Uroviricota (4102)	VOG01432 (Prevalence:0.782058; Annotation:sp|O64206|VG13_BPMD2 Gene 13 protein)	Caudoviricetes (4102)	VOG01432 (Prevalence:0.782058; Annotation:sp|O64206|VG13_BPMD2 Gene 13 protein)					Arquatrovirinae (43)	VOG00061 (Prevalence:0.976744; Annotation:sp|P00452|RIR1_ECOLI Ribonucleoside-diphosphate reductase 1 subunit alpha); VOG00070 (Prevalence:0.651163; Annotation:REFSEQ hypothetical protein); VOG00073 (Prevalence:1; Annotation:sp|O64216|VG22_BPMD2 Gene 22 protein); VOG00144 (Prevalence:1; Annotation:sp|O48459|DIT_BPSPP Distal tail protein); VOG00146 (Prevalence:0.976744; Annotation:sp|O64214|VG20_B…	Hautrevirus (1)
Duplodnaviria (4102)	VOG01432 (Prevalence:0.782058; Annotation:sp|O64206|VG13_BPMD2 Gene 13 protein)	Heunggongvirae (4102)	VOG01432 (Prevalence:0.782058; Annotation:sp|O64206|VG13_BPMD2 Gene 13 protein)	Uroviricota (4102)	VOG01432 (Prevalence:0.782058; Annotation:sp|O64206|VG13_BPMD2 Gene 13 protein)	Caudoviricetes (4102)	VOG01432 (Prevalence:0.782058; Annotation:sp|O64206|VG13_BPMD2 Gene 13 protein)					Arquatrovirinae (43)	VOG00061 (Prevalence:0.976744; Annotation:sp|P00452|RIR1_ECOLI Ribonucleoside-diphosphate reductase 1 subunit alpha); VOG00070 (Prevalence:0.651163; Annotation:REFSEQ hypothetical protein); VOG00073 (Prevalence:1; Annotation:sp|O64216|VG22_BPMD2 Gene 22 protein); VOG00144 (Prevalence:1; Annotation:sp|O48459|DIT_BPSPP Distal tail protein); VOG00146 (Prevalence:0.976744; Annotation:sp|O64214|VG20_B…	Janusvirus (3)
Duplodnaviria (4102)	VOG01432 (Prevalence:0.782058; Annotation:sp|O64206|VG13_BPMD2 Gene 13 protein)	Heunggongvirae (4102)	VOG01432 (Prevalence:0.782058; Annotation:sp|O64206|VG13_BPMD2 Gene 13 protein)	Uroviricota (4102)	VOG01432 (Prevalence:0.782058; Annotation:sp|O64206|VG13_BPMD2 Gene 13 protein)	Caudoviricetes (4102)	VOG01432 (Prevalence:0.782058; Annotation:sp|O64206|VG13_BPMD2 Gene 13 protein)					Arquatrovirinae (43)	VOG00061 (Prevalence:0.976744; Annotation:sp|P00452|RIR1_ECOLI Ribonucleoside-diphosphate reductase 1 subunit alpha); VOG00070 (Prevalence:0.651163; Annotation:REFSEQ hypothetical protein); VOG00073 (Prevalence:1; Annotation:sp|O64216|VG22_BPMD2 Gene 22 protein); VOG00144 (Prevalence:1; Annotation:sp|O48459|DIT_BPSPP Distal tail protein); VOG00146 (Prevalence:0.976744; Annotation:sp|O64214|VG20_B…	Likavirus (14)	VOG00032 (Prevalence:1; Annotation:sp|P04520|PRIM_BPT4 DNA primase); VOG00061 (Prevalence:1; Annotation:sp|P00452|RIR1_ECOLI Ribonucleoside-diphosphate reductase 1 subunit alpha); VOG00073 (Prevalence:1; Annotation:sp|O64216|VG22_BPMD2 Gene 22 protein); VOG00107 (Prevalence:1; Annotation:sp|P03692|HELIC_BPT7 DNA helicase/primase); VOG00144 (Prevalence:1; Annotation:sp|O48459|DIT_BPSPP Distal tail…
Duplodnaviria (4102)	VOG01432 (Prevalence:0.782058; Annotation:sp|O64206|VG13_BPMD2 Gene 13 protein)	Heunggongvirae (4102)	VOG01432 (Prevalence:0.782058; Annotation:sp|O64206|VG13_BPMD2 Gene 13 protein)	Uroviricota (4102)	VOG01432 (Prevalence:0.782058; Annotation:sp|O64206|VG13_BPMD2 Gene 13 protein)	Caudoviricetes (4102)	VOG01432 (Prevalence:0.782058; Annotation:sp|O64206|VG13_BPMD2 Gene 13 protein)					Arquatrovirinae (43)	VOG00061 (Prevalence:0.976744; Annotation:sp|P00452|RIR1_ECOLI Ribonucleoside-diphosphate reductase 1 subunit alpha); VOG00070 (Prevalence:0.651163; Annotation:REFSEQ hypothetical protein); VOG00073 (Prevalence:1; Annotation:sp|O64216|VG22_BPMD2 Gene 22 protein); VOG00144 (Prevalence:1; Annotation:sp|O48459|DIT_BPSPP Distal tail protein); VOG00146 (Prevalence:0.976744; Annotation:sp|O64214|VG20_B…	Omarvirus (4)
Duplodnaviria (4102)	VOG01432 (Prevalence:0.782058; Annotation:sp|O64206|VG13_BPMD2 Gene 13 protein)	Heunggongvirae (4102)	VOG01432 (Prevalence:0.782058; Annotation:sp|O64206|VG13_BPMD2 Gene 13 protein)	Uroviricota (4102)	VOG01432 (Prevalence:0.782058; Annotation:sp|O64206|VG13_BPMD2 Gene 13 protein)	Caudoviricetes (4102)	VOG01432 (Prevalence:0.782058; Annotation:sp|O64206|VG13_BPMD2 Gene 13 protein)					Arquatrovirinae (43)	VOG00061 (Prevalence:0.976744; Annotation:sp|P00452|RIR1_ECOLI Ribonucleoside-diphosphate reductase 1 subunit alpha); VOG00070 (Prevalence:0.651163; Annotation:REFSEQ hypothetical protein); VOG00073 (Prevalence:1; Annotation:sp|O64216|VG22_BPMD2 Gene 22 protein); VOG00144 (Prevalence:1; Annotation:sp|O48459|DIT_BPSPP Distal tail protein); VOG00146 (Prevalence:0.976744; Annotation:sp|O64214|VG20_B…	Salutenavirus (1)
Duplodnaviria (4102)	VOG01432 (Prevalence:0.782058; Annotation:sp|O64206|VG13_BPMD2 Gene 13 protein)	Heunggongvirae (4102)	VOG01432 (Prevalence:0.782058; Annotation:sp|O64206|VG13_BPMD2 Gene 13 protein)	Uroviricota (4102)	VOG01432 (Prevalence:0.782058; Annotation:sp|O64206|VG13_BPMD2 Gene 13 protein)	Caudoviricetes (4102)	VOG01432 (Prevalence:0.782058; Annotation:sp|O64206|VG13_BPMD2 Gene 13 protein)					Arquatrovirinae (43)	VOG00061 (Prevalence:0.976744; Annotation:sp|P00452|RIR1_ECOLI Ribonucleoside-diphosphate reductase 1 subunit alpha); VOG00070 (Prevalence:0.651163; Annotation:REFSEQ hypothetical protein); VOG00073 (Prevalence:1; Annotation:sp|O64216|VG22_BPMD2 Gene 22 protein); VOG00144 (Prevalence:1; Annotation:sp|O48459|DIT_BPSPP Distal tail protein); VOG00146 (Prevalence:0.976744; Annotation:sp|O64214|VG20_B…	Sentinelvirus (2)
Duplodnaviria (4102)	VOG01432 (Prevalence:0.782058; Annotation:sp|O64206|VG13_BPMD2 Gene 13 protein)	Heunggongvirae (4102)	VOG01432 (Prevalence:0.782058; Annotation:sp|O64206|VG13_BPMD2 Gene 13 protein)	Uroviricota (4102)	VOG01432 (Prevalence:0.782058; Annotation:sp|O64206|VG13_BPMD2 Gene 13 protein)	Caudoviricetes (4102)	VOG01432 (Prevalence:0.782058; Annotation:sp|O64206|VG13_BPMD2 Gene 13 protein)					Arquatrovirinae (43)	VOG00061 (Prevalence:0.976744; Annotation:sp|P00452|RIR1_ECOLI Ribonucleoside-diphosphate reductase 1 subunit alpha); VOG00070 (Prevalence:0.651163; Annotation:REFSEQ hypothetical protein); VOG00073 (Prevalence:1; Annotation:sp|O64216|VG22_BPMD2 Gene 22 protein); VOG00144 (Prevalence:1; Annotation:sp|O48459|DIT_BPSPP Distal tail protein); VOG00146 (Prevalence:0.976744; Annotation:sp|O64214|VG20_B…	Yosifvirus (1)
Duplodnaviria (4102)	VOG01432 (Prevalence:0.782058; Annotation:sp|O64206|VG13_BPMD2 Gene 13 protein)	Heunggongvirae (4102)	VOG01432 (Prevalence:0.782058; Annotation:sp|O64206|VG13_BPMD2 Gene 13 protein)	Uroviricota (4102)	VOG01432 (Prevalence:0.782058; Annotation:sp|O64206|VG13_BPMD2 Gene 13 protein)	Caudoviricetes (4102)	VOG01432 (Prevalence:0.782058; Annotation:sp|O64206|VG13_BPMD2 Gene 13 protein)							Arvduovirus (1)
Duplodnaviria (4102)	VOG01432 (Prevalence:0.782058; Annotation:sp|O64206|VG13_BPMD2 Gene 13 protein)	Heunggongvirae (4102)	VOG01432 (Prevalence:0.782058; Annotation:sp|O64206|VG13_BPMD2 Gene 13 protein)	Uroviricota (4102)	VOG01432 (Prevalence:0.782058; Annotation:sp|O64206|VG13_BPMD2 Gene 13 protein)	Caudoviricetes (4102)	VOG01432 (Prevalence:0.782058; Annotation:sp|O64206|VG13_BPMD2 Gene 13 protein)							Ashduovirus (1)
Duplodnaviria (4102)	VOG01432 (Prevalence:0.782058; Annotation:sp|O64206|VG13_BPMD2 Gene 13 protein)	Heunggongvirae (4102)	VOG01432 (Prevalence:0.782058; Annotation:sp|O64206|VG13_BPMD2 Gene 13 protein)	Uroviricota (4102)	VOG01432 (Prevalence:0.782058; Annotation:sp|O64206|VG13_BPMD2 Gene 13 protein)	Caudoviricetes (4102)	VOG01432 (Prevalence:0.782058; Annotation:sp|O64206|VG13_BPMD2 Gene 13 protein)			Assiduviridae (3)				Cebadecemvirus (1)
Duplodnaviria (4102)	VOG01432 (Prevalence:0.782058; Annotation:sp|O64206|VG13_BPMD2 Gene 13 protein)	Heunggongvirae (4102)	VOG01432 (Prevalence:0.782058; Annotation:sp|O64206|VG13_BPMD2 Gene 13 protein)	Uroviricota (4102)	VOG01432 (Prevalence:0.782058; Annotation:sp|O64206|VG13_BPMD2 Gene 13 protein)	Caudoviricetes (4102)	VOG01432 (Prevalence:0.782058; Annotation:sp|O64206|VG13_BPMD2 Gene 13 protein)			Assiduviridae (3)				Cellubavirus (1)
Duplodnaviria (4102)	VOG01432 (Prevalence:0.782058; Annotation:sp|O64206|VG13_BPMD2 Gene 13 protein)	Heunggongvirae (4102)	VOG01432 (Prevalence:0.782058; Annotation:sp|O64206|VG13_BPMD2 Gene 13 protein)	Uroviricota (4102)	VOG01432 (Prevalence:0.782058; Annotation:sp|O64206|VG13_BPMD2 Gene 13 protein)	Caudoviricetes (4102)	VOG01432 (Prevalence:0.782058; Annotation:sp|O64206|VG13_BPMD2 Gene 13 protein)			Assiduviridae (3)				Nekkelsvirus (1)
Duplodnaviria (4102)	VOG01432 (Prevalence:0.782058; Annotation:sp|O64206|VG13_BPMD2 Gene 13 protein)	Heunggongvirae (4102)	VOG01432 (Prevalence:0.782058; Annotation:sp|O64206|VG13_BPMD2 Gene 13 protein)	Uroviricota (4102)	VOG01432 (Prevalence:0.782058; Annotation:sp|O64206|VG13_BPMD2 Gene 13 protein)	Caudoviricetes (4102)	VOG01432 (Prevalence:0.782058; Annotation:sp|O64206|VG13_BPMD2 Gene 13 protein)							Asteriusvirus (2)
Duplodnaviria (4102)	VOG01432 (Prevalence:0.782058; Annotation:sp|O64206|VG13_BPMD2 Gene 13 protein)	Heunggongvirae (4102)	VOG01432 (Prevalence:0.782058; Annotation:sp|O64206|VG13_BPMD2 Gene 13 protein)	Uroviricota (4102)	VOG01432 (Prevalence:0.782058; Annotation:sp|O64206|VG13_BPMD2 Gene 13 protein)	Caudoviricetes (4102)	VOG01432 (Prevalence:0.782058; Annotation:sp|O64206|VG13_BPMD2 Gene 13 protein)							Astrithrvirus (1)
Duplodnaviria (4102)	VOG01432 (Prevalence:0.782058; Annotation:sp|O64206|VG13_BPMD2 Gene 13 protein)	Heunggongvirae (4102)	VOG01432 (Prevalence:0.782058; Annotation:sp|O64206|VG13_BPMD2 Gene 13 protein)	Uroviricota (4102)	VOG01432 (Prevalence:0.782058; Annotation:sp|O64206|VG13_BPMD2 Gene 13 protein)	Caudoviricetes (4102)	VOG01432 (Prevalence:0.782058; Annotation:sp|O64206|VG13_BPMD2 Gene 13 protein)							Atraxavirus (1)
Duplodnaviria (4102)	VOG01432 (Prevalence:0.782058; Annotation:sp|O64206|VG13_BPMD2 Gene 13 protein)	Heunggongvirae (4102)	VOG01432 (Prevalence:0.782058; Annotation:sp|O64206|VG13_BPMD2 Gene 13 protein)	Uroviricota (4102)	VOG01432 (Prevalence:0.782058; Annotation:sp|O64206|VG13_BPMD2 Gene 13 protein)	Caudoviricetes (4102)	VOG01432 (Prevalence:0.782058; Annotation:sp|O64206|VG13_BPMD2 Gene 13 protein)							Attisvirus (9)
Duplodnaviria (4102)	VOG01432 (Prevalence:0.782058; Annotation:sp|O64206|VG13_BPMD2 Gene 13 protein)	Heunggongvirae (4102)	VOG01432 (Prevalence:0.782058; Annotation:sp|O64206|VG13_BPMD2 Gene 13 protein)	Uroviricota (4102)	VOG01432 (Prevalence:0.782058; Annotation:sp|O64206|VG13_BPMD2 Gene 13 protein)	Caudoviricetes (4102)	VOG01432 (Prevalence:0.782058; Annotation:sp|O64206|VG13_BPMD2 Gene 13 protein)							Attoomivirus (1)
Duplodnaviria (4102)	VOG01432 (Prevalence:0.782058; Annotation:sp|O64206|VG13_BPMD2 Gene 13 protein)	Heunggongvirae (4102)	VOG01432 (Prevalence:0.782058; Annotation:sp|O64206|VG13_BPMD2 Gene 13 protein)	Uroviricota (4102)	VOG01432 (Prevalence:0.782058; Annotation:sp|O64206|VG13_BPMD2 Gene 13 protein)	Caudoviricetes (4102)	VOG01432 (Prevalence:0.782058; Annotation:sp|O64206|VG13_BPMD2 Gene 13 protein)							Audreyjarvisvirus (7)
Duplodnaviria (4102)	VOG01432 (Prevalence:0.782058; Annotation:sp|O64206|VG13_BPMD2 Gene 13 protein)	Heunggongvirae (4102)	VOG01432 (Prevalence:0.782058; Annotation:sp|O64206|VG13_BPMD2 Gene 13 protein)	Uroviricota (4102)	VOG01432 (Prevalence:0.782058; Annotation:sp|O64206|VG13_BPMD2 Gene 13 protein)	Caudoviricetes (4102)	VOG01432 (Prevalence:0.782058; Annotation:sp|O64206|VG13_BPMD2 Gene 13 protein)							Aurunvirus (1)
Duplodnaviria (4102)	VOG01432 (Prevalence:0.782058; Annotation:sp|O64206|VG13_BPMD2 Gene 13 protein)	Heunggongvirae (4102)	VOG01432 (Prevalence:0.782058; Annotation:sp|O64206|VG13_BPMD2 Gene 13 protein)	Uroviricota (4102)	VOG01432 (Prevalence:0.782058; Annotation:sp|O64206|VG13_BPMD2 Gene 13 protein)	Caudoviricetes (4102)	VOG01432 (Prevalence:0.782058; Annotation:sp|O64206|VG13_BPMD2 Gene 13 protein)							Austintatiousvirus (3)
Duplodnaviria (4102)	VOG01432 (Prevalence:0.782058; Annotation:sp|O64206|VG13_BPMD2 Gene 13 protein)	Heunggongvirae (4102)	VOG01432 (Prevalence:0.782058; Annotation:sp|O64206|VG13_BPMD2 Gene 13 protein)	Uroviricota (4102)	VOG01432 (Prevalence:0.782058; Annotation:sp|O64206|VG13_BPMD2 Gene 13 protein)	Caudoviricetes (4102)	VOG01432 (Prevalence:0.782058; Annotation:sp|O64206|VG13_BPMD2 Gene 13 protein)			Autographiviridae (376)	VOG00013 (Prevalence:0.986702; Annotation:sp|O64235|DPOL_BPMD2 DNA polymerase); VOG00093 (Prevalence:0.984043; Annotation:sp|P10310|TERL_BPT3 Terminase, large subunit); VOG00107 (Prevalence:0.744681; Annotation:sp|P03692|HELIC_BPT7 DNA helicase/primase); VOG00119 (Prevalence:0.744681; Annotation:sp|P00970|DNLI_BPT4 DNA ligase); VOG00196 (Prevalence:0.880319; Annotation:sp|P03726|EXLYS_BPT7 Peptid…			Aegirvirus (1)
Duplodnaviria (4102)	VOG01432 (Prevalence:0.782058; Annotation:sp|O64206|VG13_BPMD2 Gene 13 protein)	Heunggongvirae (4102)	VOG01432 (Prevalence:0.782058; Annotation:sp|O64206|VG13_BPMD2 Gene 13 protein)	Uroviricota (4102)	VOG01432 (Prevalence:0.782058; Annotation:sp|O64206|VG13_BPMD2 Gene 13 protein)	Caudoviricetes (4102)	VOG01432 (Prevalence:0.782058; Annotation:sp|O64206|VG13_BPMD2 Gene 13 protein)			Autographiviridae (376)	VOG00013 (Prevalence:0.986702; Annotation:sp|O64235|DPOL_BPMD2 DNA polymerase); VOG00093 (Prevalence:0.984043; Annotation:sp|P10310|TERL_BPT3 Terminase, large subunit); VOG00107 (Prevalence:0.744681; Annotation:sp|P03692|HELIC_BPT7 DNA helicase/primase); VOG00119 (Prevalence:0.744681; Annotation:sp|P00970|DNLI_BPT4 DNA ligase); VOG00196 (Prevalence:0.880319; Annotation:sp|P03726|EXLYS_BPT7 Peptid…			Anchaingvirus (1)
Duplodnaviria (4102)	VOG01432 (Prevalence:0.782058; Annotation:sp|O64206|VG13_BPMD2 Gene 13 protein)	Heunggongvirae (4102)	VOG01432 (Prevalence:0.782058; Annotation:sp|O64206|VG13_BPMD2 Gene 13 protein)	Uroviricota (4102)	VOG01432 (Prevalence:0.782058; Annotation:sp|O64206|VG13_BPMD2 Gene 13 protein)	Caudoviricetes (4102)	VOG01432 (Prevalence:0.782058; Annotation:sp|O64206|VG13_BPMD2 Gene 13 protein)			Autographiviridae (376)	VOG00013 (Prevalence:0.986702; Annotation:sp|O64235|DPOL_BPMD2 DNA polymerase); VOG00093 (Prevalence:0.984043; Annotation:sp|P10310|TERL_BPT3 Terminase, large subunit); VOG00107 (Prevalence:0.744681; Annotation:sp|P03692|HELIC_BPT7 DNA helicase/primase); VOG00119 (Prevalence:0.744681; Annotation:sp|P00970|DNLI_BPT4 DNA ligase); VOG00196 (Prevalence:0.880319; Annotation:sp|P03726|EXLYS_BPT7 Peptid…			Aqualcavirus (1)
Duplodnaviria (4102)	VOG01432 (Prevalence:0.782058; Annotation:sp|O64206|VG13_BPMD2 Gene 13 protein)	Heunggongvirae (4102)	VOG01432 (Prevalence:0.782058; Annotation:sp|O64206|VG13_BPMD2 Gene 13 protein)	Uroviricota (4102)	VOG01432 (Prevalence:0.782058; Annotation:sp|O64206|VG13_BPMD2 Gene 13 protein)	Caudoviricetes (4102)	VOG01432 (Prevalence:0.782058; Annotation:sp|O64206|VG13_BPMD2 Gene 13 protein)			Autographiviridae (376)	VOG00013 (Prevalence:0.986702; Annotation:sp|O64235|DPOL_BPMD2 DNA polymerase); VOG00093 (Prevalence:0.984043; Annotation:sp|P10310|TERL_BPT3 Terminase, large subunit); VOG00107 (Prevalence:0.744681; Annotation:sp|P03692|HELIC_BPT7 DNA helicase/primase); VOG00119 (Prevalence:0.744681; Annotation:sp|P00970|DNLI_BPT4 DNA ligase); VOG00196 (Prevalence:0.880319; Annotation:sp|P03726|EXLYS_BPT7 Peptid…			Ashivirus (1)
Duplodnaviria (4102)	VOG01432 (Prevalence:0.782058; Annotation:sp|O64206|VG13_BPMD2 Gene 13 protein)	Heunggongvirae (4102)	VOG01432 (Prevalence:0.782058; Annotation:sp|O64206|VG13_BPMD2 Gene 13 protein)	Uroviricota (4102)	VOG01432 (Prevalence:0.782058; Annotation:sp|O64206|VG13_BPMD2 Gene 13 protein)	Caudoviricetes (4102)	VOG01432 (Prevalence:0.782058; Annotation:sp|O64206|VG13_BPMD2 Gene 13 protein)			Autographiviridae (376)	VOG00013 (Prevalence:0.986702; Annotation:sp|O64235|DPOL_BPMD2 DNA polymerase); VOG00093 (Prevalence:0.984043; Annotation:sp|P10310|TERL_BPT3 Terminase, large subunit); VOG00107 (Prevalence:0.744681; Annotation:sp|P03692|HELIC_BPT7 DNA helicase/primase); VOG00119 (Prevalence:0.744681; Annotation:sp|P00970|DNLI_BPT4 DNA ligase); VOG00196 (Prevalence:0.880319; Annotation:sp|P03726|EXLYS_BPT7 Peptid…			Atuphduovirus (2)
Duplodnaviria (4102)	VOG01432 (Prevalence:0.782058; Annotation:sp|O64206|VG13_BPMD2 Gene 13 protein)	Heunggongvirae (4102)	VOG01432 (Prevalence:0.782058; Annotation:sp|O64206|VG13_BPMD2 Gene 13 protein)	Uroviricota (4102)	VOG01432 (Prevalence:0.782058; Annotation:sp|O64206|VG13_BPMD2 Gene 13 protein)	Caudoviricetes (4102)	VOG01432 (Prevalence:0.782058; Annotation:sp|O64206|VG13_BPMD2 Gene 13 protein)			Autographiviridae (376)	VOG00013 (Prevalence:0.986702; Annotation:sp|O64235|DPOL_BPMD2 DNA polymerase); VOG00093 (Prevalence:0.984043; Annotation:sp|P10310|TERL_BPT3 Terminase, large subunit); VOG00107 (Prevalence:0.744681; Annotation:sp|P03692|HELIC_BPT7 DNA helicase/primase); VOG00119 (Prevalence:0.744681; Annotation:sp|P00970|DNLI_BPT4 DNA ligase); VOG00196 (Prevalence:0.880319; Annotation:sp|P03726|EXLYS_BPT7 Peptid…			Ayakvirus (1)
Duplodnaviria (4102)	VOG01432 (Prevalence:0.782058; Annotation:sp|O64206|VG13_BPMD2 Gene 13 protein)	Heunggongvirae (4102)	VOG01432 (Prevalence:0.782058; Annotation:sp|O64206|VG13_BPMD2 Gene 13 protein)	Uroviricota (4102)	VOG01432 (Prevalence:0.782058; Annotation:sp|O64206|VG13_BPMD2 Gene 13 protein)	Caudoviricetes (4102)	VOG01432 (Prevalence:0.782058; Annotation:sp|O64206|VG13_BPMD2 Gene 13 protein)			Autographiviridae (376)	VOG00013 (Prevalence:0.986702; Annotation:sp|O64235|DPOL_BPMD2 DNA polymerase); VOG00093 (Prevalence:0.984043; Annotation:sp|P10310|TERL_BPT3 Terminase, large subunit); VOG00107 (Prevalence:0.744681; Annotation:sp|P03692|HELIC_BPT7 DNA helicase/primase); VOG00119 (Prevalence:0.744681; Annotation:sp|P00970|DNLI_BPT4 DNA ligase); VOG00196 (Prevalence:0.880319; Annotation:sp|P03726|EXLYS_BPT7 Peptid…			Ayaqvirus (1)
Duplodnaviria (4102)	VOG01432 (Prevalence:0.782058; Annotation:sp|O64206|VG13_BPMD2 Gene 13 protein)	Heunggongvirae (4102)	VOG01432 (Prevalence:0.782058; Annotation:sp|O64206|VG13_BPMD2 Gene 13 protein)	Uroviricota (4102)	VOG01432 (Prevalence:0.782058; Annotation:sp|O64206|VG13_BPMD2 Gene 13 protein)	Caudoviricetes (4102)	VOG01432 (Prevalence:0.782058; Annotation:sp|O64206|VG13_BPMD2 Gene 13 protein)			Autographiviridae (376)	VOG00013 (Prevalence:0.986702; Annotation:sp|O64235|DPOL_BPMD2 DNA polymerase); VOG00093 (Prevalence:0.984043; Annotation:sp|P10310|TERL_BPT3 Terminase, large subunit); VOG00107 (Prevalence:0.744681; Annotation:sp|P03692|HELIC_BPT7 DNA helicase/primase); VOG00119 (Prevalence:0.744681; Annotation:sp|P00970|DNLI_BPT4 DNA ligase); VOG00196 (Prevalence:0.880319; Annotation:sp|P03726|EXLYS_BPT7 Peptid…			Banchanvirus (1)
Duplodnaviria (4102)	VOG01432 (Prevalence:0.782058; Annotation:sp|O64206|VG13_BPMD2 Gene 13 protein)	Heunggongvirae (4102)	VOG01432 (Prevalence:0.782058; Annotation:sp|O64206|VG13_BPMD2 Gene 13 protein)	Uroviricota (4102)	VOG01432 (Prevalence:0.782058; Annotation:sp|O64206|VG13_BPMD2 Gene 13 protein)	Caudoviricetes (4102)	VOG01432 (Prevalence:0.782058; Annotation:sp|O64206|VG13_BPMD2 Gene 13 protein)			Autographiviridae (376)	VOG00013 (Prevalence:0.986702; Annotation:sp|O64235|DPOL_BPMD2 DNA polymerase); VOG00093 (Prevalence:0.984043; Annotation:sp|P10310|TERL_BPT3 Terminase, large subunit); VOG00107 (Prevalence:0.744681; Annotation:sp|P03692|HELIC_BPT7 DNA helicase/primase); VOG00119 (Prevalence:0.744681; Annotation:sp|P00970|DNLI_BPT4 DNA ligase); VOG00196 (Prevalence:0.880319; Annotation:sp|P03726|EXLYS_BPT7 Peptid…	Beijerinckvirinae (25)	VOG00013 (Prevalence:1; Annotation:sp|O64235|DPOL_BPMD2 DNA polymerase); VOG00032 (Prevalence:0.96; Annotation:sp|P04520|PRIM_BPT4 DNA primase); VOG00064 (Prevalence:0.88; Annotation:REFSEQ hypothetical protein); VOG00093 (Prevalence:1; Annotation:sp|P10310|TERL_BPT3 Terminase, large subunit); VOG00119 (Prevalence:1; Annotation:sp|P00970|DNLI_BPT4 DNA ligase); VOG00160 (Prevalence:1; Annotation:s…	Daemvirus (1)
Duplodnaviria (4102)	VOG01432 (Prevalence:0.782058; Annotation:sp|O64206|VG13_BPMD2 Gene 13 protein)	Heunggongvirae (4102)	VOG01432 (Prevalence:0.782058; Annotation:sp|O64206|VG13_BPMD2 Gene 13 protein)	Uroviricota (4102)	VOG01432 (Prevalence:0.782058; Annotation:sp|O64206|VG13_BPMD2 Gene 13 protein)	Caudoviricetes (4102)	VOG01432 (Prevalence:0.782058; Annotation:sp|O64206|VG13_BPMD2 Gene 13 protein)			Autographiviridae (376)	VOG00013 (Prevalence:0.986702; Annotation:sp|O64235|DPOL_BPMD2 DNA polymerase); VOG00093 (Prevalence:0.984043; Annotation:sp|P10310|TERL_BPT3 Terminase, large subunit); VOG00107 (Prevalence:0.744681; Annotation:sp|P03692|HELIC_BPT7 DNA helicase/primase); VOG00119 (Prevalence:0.744681; Annotation:sp|P00970|DNLI_BPT4 DNA ligase); VOG00196 (Prevalence:0.880319; Annotation:sp|P03726|EXLYS_BPT7 Peptid…	Beijerinckvirinae (25)	VOG00013 (Prevalence:1; Annotation:sp|O64235|DPOL_BPMD2 DNA polymerase); VOG00032 (Prevalence:0.96; Annotation:sp|P04520|PRIM_BPT4 DNA primase); VOG00064 (Prevalence:0.88; Annotation:REFSEQ hypothetical protein); VOG00093 (Prevalence:1; Annotation:sp|P10310|TERL_BPT3 Terminase, large subunit); VOG00119 (Prevalence:1; Annotation:sp|P00970|DNLI_BPT4 DNA ligase); VOG00160 (Prevalence:1; Annotation:s…	Friunavirus (23)	VOG00019 (Prevalence:0.521739; Annotation:REFSEQ HNH endonuclease); VOG00032 (Prevalence:0.956522; Annotation:sp|P04520|PRIM_BPT4 DNA primase); VOG00064 (Prevalence:0.913043; Annotation:REFSEQ hypothetical protein); VOG00093 (Prevalence:1; Annotation:sp|P10310|TERL_BPT3 Terminase, large subunit); VOG00119 (Prevalence:1; Annotation:sp|P00970|DNLI_BPT4 DNA ligase); VOG00160 (Prevalence:1; Annotatio…
Duplodnaviria (4102)	VOG01432 (Prevalence:0.782058; Annotation:sp|O64206|VG13_BPMD2 Gene 13 protein)	Heunggongvirae (4102)	VOG01432 (Prevalence:0.782058; Annotation:sp|O64206|VG13_BPMD2 Gene 13 protein)	Uroviricota (4102)	VOG01432 (Prevalence:0.782058; Annotation:sp|O64206|VG13_BPMD2 Gene 13 protein)	Caudoviricetes (4102)	VOG01432 (Prevalence:0.782058; Annotation:sp|O64206|VG13_BPMD2 Gene 13 protein)			Autographiviridae (376)	VOG00013 (Prevalence:0.986702; Annotation:sp|O64235|DPOL_BPMD2 DNA polymerase); VOG00093 (Prevalence:0.984043; Annotation:sp|P10310|TERL_BPT3 Terminase, large subunit); VOG00107 (Prevalence:0.744681; Annotation:sp|P03692|HELIC_BPT7 DNA helicase/primase); VOG00119 (Prevalence:0.744681; Annotation:sp|P00970|DNLI_BPT4 DNA ligase); VOG00196 (Prevalence:0.880319; Annotation:sp|P03726|EXLYS_BPT7 Peptid…	Beijerinckvirinae (25)	VOG00013 (Prevalence:1; Annotation:sp|O64235|DPOL_BPMD2 DNA polymerase); VOG00032 (Prevalence:0.96; Annotation:sp|P04520|PRIM_BPT4 DNA primase); VOG00064 (Prevalence:0.88; Annotation:REFSEQ hypothetical protein); VOG00093 (Prevalence:1; Annotation:sp|P10310|TERL_BPT3 Terminase, large subunit); VOG00119 (Prevalence:1; Annotation:sp|P00970|DNLI_BPT4 DNA ligase); VOG00160 (Prevalence:1; Annotation:s…	Pettyvirus (1)
Duplodnaviria (4102)	VOG01432 (Prevalence:0.782058; Annotation:sp|O64206|VG13_BPMD2 Gene 13 protein)	Heunggongvirae (4102)	VOG01432 (Prevalence:0.782058; Annotation:sp|O64206|VG13_BPMD2 Gene 13 protein)	Uroviricota (4102)	VOG01432 (Prevalence:0.782058; Annotation:sp|O64206|VG13_BPMD2 Gene 13 protein)	Caudoviricetes (4102)	VOG01432 (Prevalence:0.782058; Annotation:sp|O64206|VG13_BPMD2 Gene 13 protein)			Autographiviridae (376)	VOG00013 (Prevalence:0.986702; Annotation:sp|O64235|DPOL_BPMD2 DNA polymerase); VOG00093 (Prevalence:0.984043; Annotation:sp|P10310|TERL_BPT3 Terminase, large subunit); VOG00107 (Prevalence:0.744681; Annotation:sp|P03692|HELIC_BPT7 DNA helicase/primase); VOG00119 (Prevalence:0.744681; Annotation:sp|P00970|DNLI_BPT4 DNA ligase); VOG00196 (Prevalence:0.880319; Annotation:sp|P03726|EXLYS_BPT7 Peptid…			Bifseptvirus (2)
Duplodnaviria (4102)	VOG01432 (Prevalence:0.782058; Annotation:sp|O64206|VG13_BPMD2 Gene 13 protein)	Heunggongvirae (4102)	VOG01432 (Prevalence:0.782058; Annotation:sp|O64206|VG13_BPMD2 Gene 13 protein)	Uroviricota (4102)	VOG01432 (Prevalence:0.782058; Annotation:sp|O64206|VG13_BPMD2 Gene 13 protein)	Caudoviricetes (4102)	VOG01432 (Prevalence:0.782058; Annotation:sp|O64206|VG13_BPMD2 Gene 13 protein)			Autographiviridae (376)	VOG00013 (Prevalence:0.986702; Annotation:sp|O64235|DPOL_BPMD2 DNA polymerase); VOG00093 (Prevalence:0.984043; Annotation:sp|P10310|TERL_BPT3 Terminase, large subunit); VOG00107 (Prevalence:0.744681; Annotation:sp|P03692|HELIC_BPT7 DNA helicase/primase); VOG00119 (Prevalence:0.744681; Annotation:sp|P00970|DNLI_BPT4 DNA ligase); VOG00196 (Prevalence:0.880319; Annotation:sp|P03726|EXLYS_BPT7 Peptid…			Bonnellvirus (2)
Duplodnaviria (4102)	VOG01432 (Prevalence:0.782058; Annotation:sp|O64206|VG13_BPMD2 Gene 13 protein)	Heunggongvirae (4102)	VOG01432 (Prevalence:0.782058; Annotation:sp|O64206|VG13_BPMD2 Gene 13 protein)	Uroviricota (4102)	VOG01432 (Prevalence:0.782058; Annotation:sp|O64206|VG13_BPMD2 Gene 13 protein)	Caudoviricetes (4102)	VOG01432 (Prevalence:0.782058; Annotation:sp|O64206|VG13_BPMD2 Gene 13 protein)			Autographiviridae (376)	VOG00013 (Prevalence:0.986702; Annotation:sp|O64235|DPOL_BPMD2 DNA polymerase); VOG00093 (Prevalence:0.984043; Annotation:sp|P10310|TERL_BPT3 Terminase, large subunit); VOG00107 (Prevalence:0.744681; Annotation:sp|P03692|HELIC_BPT7 DNA helicase/primase); VOG00119 (Prevalence:0.744681; Annotation:sp|P00970|DNLI_BPT4 DNA ligase); VOG00196 (Prevalence:0.880319; Annotation:sp|P03726|EXLYS_BPT7 Peptid…			Cheungvirus (1)
Duplodnaviria (4102)	VOG01432 (Prevalence:0.782058; Annotation:sp|O64206|VG13_BPMD2 Gene 13 protein)	Heunggongvirae (4102)	VOG01432 (Prevalence:0.782058; Annotation:sp|O64206|VG13_BPMD2 Gene 13 protein)	Uroviricota (4102)	VOG01432 (Prevalence:0.782058; Annotation:sp|O64206|VG13_BPMD2 Gene 13 protein)	Caudoviricetes (4102)	VOG01432 (Prevalence:0.782058; Annotation:sp|O64206|VG13_BPMD2 Gene 13 protein)			Autographiviridae (376)	VOG00013 (Prevalence:0.986702; Annotation:sp|O64235|DPOL_BPMD2 DNA polymerase); VOG00093 (Prevalence:0.984043; Annotation:sp|P10310|TERL_BPT3 Terminase, large subunit); VOG00107 (Prevalence:0.744681; Annotation:sp|P03692|HELIC_BPT7 DNA helicase/primase); VOG00119 (Prevalence:0.744681; Annotation:sp|P00970|DNLI_BPT4 DNA ligase); VOG00196 (Prevalence:0.880319; Annotation:sp|P03726|EXLYS_BPT7 Peptid…			Chosvirus (1)
Duplodnaviria (4102)	VOG01432 (Prevalence:0.782058; Annotation:sp|O64206|VG13_BPMD2 Gene 13 protein)	Heunggongvirae (4102)	VOG01432 (Prevalence:0.782058; Annotation:sp|O64206|VG13_BPMD2 Gene 13 protein)	Uroviricota (4102)	VOG01432 (Prevalence:0.782058; Annotation:sp|O64206|VG13_BPMD2 Gene 13 protein)	Caudoviricetes (4102)	VOG01432 (Prevalence:0.782058; Annotation:sp|O64206|VG13_BPMD2 Gene 13 protein)			Autographiviridae (376)	VOG00013 (Prevalence:0.986702; Annotation:sp|O64235|DPOL_BPMD2 DNA polymerase); VOG00093 (Prevalence:0.984043; Annotation:sp|P10310|TERL_BPT3 Terminase, large subunit); VOG00107 (Prevalence:0.744681; Annotation:sp|P03692|HELIC_BPT7 DNA helicase/primase); VOG00119 (Prevalence:0.744681; Annotation:sp|P00970|DNLI_BPT4 DNA ligase); VOG00196 (Prevalence:0.880319; Annotation:sp|P03726|EXLYS_BPT7 Peptid…	Colwellvirinae (12)	VOG00013 (Prevalence:1; Annotation:sp|O64235|DPOL_BPMD2 DNA polymerase); VOG00066 (Prevalence:0.666667; Annotation:sp|P25479|VPP_BPP2 Terminase, ATPase subunit); VOG00093 (Prevalence:1; Annotation:sp|P10310|TERL_BPT3 Terminase, large subunit); VOG00098 (Prevalence:1; Annotation:sp|A0A0S0MX59|AT_BPPAM 5-NmdU N-acetyltransferase); VOG00107 (Prevalence:1; Annotation:sp|P03692|HELIC_BPT7 DNA helicase…	Gutovirus (1)
Duplodnaviria (4102)	VOG01432 (Prevalence:0.782058; Annotation:sp|O64206|VG13_BPMD2 Gene 13 protein)	Heunggongvirae (4102)	VOG01432 (Prevalence:0.782058; Annotation:sp|O64206|VG13_BPMD2 Gene 13 protein)	Uroviricota (4102)	VOG01432 (Prevalence:0.782058; Annotation:sp|O64206|VG13_BPMD2 Gene 13 protein)	Caudoviricetes (4102)	VOG01432 (Prevalence:0.782058; Annotation:sp|O64206|VG13_BPMD2 Gene 13 protein)			Autographiviridae (376)	VOG00013 (Prevalence:0.986702; Annotation:sp|O64235|DPOL_BPMD2 DNA polymerase); VOG00093 (Prevalence:0.984043; Annotation:sp|P10310|TERL_BPT3 Terminase, large subunit); VOG00107 (Prevalence:0.744681; Annotation:sp|P03692|HELIC_BPT7 DNA helicase/primase); VOG00119 (Prevalence:0.744681; Annotation:sp|P00970|DNLI_BPT4 DNA ligase); VOG00196 (Prevalence:0.880319; Annotation:sp|P03726|EXLYS_BPT7 Peptid…	Colwellvirinae (12)	VOG00013 (Prevalence:1; Annotation:sp|O64235|DPOL_BPMD2 DNA polymerase); VOG00066 (Prevalence:0.666667; Annotation:sp|P25479|VPP_BPP2 Terminase, ATPase subunit); VOG00093 (Prevalence:1; Annotation:sp|P10310|TERL_BPT3 Terminase, large subunit); VOG00098 (Prevalence:1; Annotation:sp|A0A0S0MX59|AT_BPPAM 5-NmdU N-acetyltransferase); VOG00107 (Prevalence:1; Annotation:sp|P03692|HELIC_BPT7 DNA helicase…	Kaohsiungvirus (3)
Duplodnaviria (4102)	VOG01432 (Prevalence:0.782058; Annotation:sp|O64206|VG13_BPMD2 Gene 13 protein)	Heunggongvirae (4102)	VOG01432 (Prevalence:0.782058; Annotation:sp|O64206|VG13_BPMD2 Gene 13 protein)	Uroviricota (4102)	VOG01432 (Prevalence:0.782058; Annotation:sp|O64206|VG13_BPMD2 Gene 13 protein)	Caudoviricetes (4102)	VOG01432 (Prevalence:0.782058; Annotation:sp|O64206|VG13_BPMD2 Gene 13 protein)			Autographiviridae (376)	VOG00013 (Prevalence:0.986702; Annotation:sp|O64235|DPOL_BPMD2 DNA polymerase); VOG00093 (Prevalence:0.984043; Annotation:sp|P10310|TERL_BPT3 Terminase, large subunit); VOG00107 (Prevalence:0.744681; Annotation:sp|P03692|HELIC_BPT7 DNA helicase/primase); VOG00119 (Prevalence:0.744681; Annotation:sp|P00970|DNLI_BPT4 DNA ligase); VOG00196 (Prevalence:0.880319; Annotation:sp|P03726|EXLYS_BPT7 Peptid…	Colwellvirinae (12)	VOG00013 (Prevalence:1; Annotation:sp|O64235|DPOL_BPMD2 DNA polymerase); VOG00066 (Prevalence:0.666667; Annotation:sp|P25479|VPP_BPP2 Terminase, ATPase subunit); VOG00093 (Prevalence:1; Annotation:sp|P10310|TERL_BPT3 Terminase, large subunit); VOG00098 (Prevalence:1; Annotation:sp|A0A0S0MX59|AT_BPPAM 5-NmdU N-acetyltransferase); VOG00107 (Prevalence:1; Annotation:sp|P03692|HELIC_BPT7 DNA helicase…	Murciavirus (2)
Duplodnaviria (4102)	VOG01432 (Prevalence:0.782058; Annotation:sp|O64206|VG13_BPMD2 Gene 13 protein)	Heunggongvirae (4102)	VOG01432 (Prevalence:0.782058; Annotation:sp|O64206|VG13_BPMD2 Gene 13 protein)	Uroviricota (4102)	VOG01432 (Prevalence:0.782058; Annotation:sp|O64206|VG13_BPMD2 Gene 13 protein)	Caudoviricetes (4102)	VOG01432 (Prevalence:0.782058; Annotation:sp|O64206|VG13_BPMD2 Gene 13 protein)			Autographiviridae (376)	VOG00013 (Prevalence:0.986702; Annotation:sp|O64235|DPOL_BPMD2 DNA polymerase); VOG00093 (Prevalence:0.984043; Annotation:sp|P10310|TERL_BPT3 Terminase, large subunit); VOG00107 (Prevalence:0.744681; Annotation:sp|P03692|HELIC_BPT7 DNA helicase/primase); VOG00119 (Prevalence:0.744681; Annotation:sp|P00970|DNLI_BPT4 DNA ligase); VOG00196 (Prevalence:0.880319; Annotation:sp|P03726|EXLYS_BPT7 Peptid…	Colwellvirinae (12)	VOG00013 (Prevalence:1; Annotation:sp|O64235|DPOL_BPMD2 DNA polymerase); VOG00066 (Prevalence:0.666667; Annotation:sp|P25479|VPP_BPP2 Terminase, ATPase subunit); VOG00093 (Prevalence:1; Annotation:sp|P10310|TERL_BPT3 Terminase, large subunit); VOG00098 (Prevalence:1; Annotation:sp|A0A0S0MX59|AT_BPPAM 5-NmdU N-acetyltransferase); VOG00107 (Prevalence:1; Annotation:sp|P03692|HELIC_BPT7 DNA helicase…	Trungvirus (1)
Duplodnaviria (4102)	VOG01432 (Prevalence:0.782058; Annotation:sp|O64206|VG13_BPMD2 Gene 13 protein)	Heunggongvirae (4102)	VOG01432 (Prevalence:0.782058; Annotation:sp|O64206|VG13_BPMD2 Gene 13 protein)	Uroviricota (4102)	VOG01432 (Prevalence:0.782058; Annotation:sp|O64206|VG13_BPMD2 Gene 13 protein)	Caudoviricetes (4102)	VOG01432 (Prevalence:0.782058; Annotation:sp|O64206|VG13_BPMD2 Gene 13 protein)			Autographiviridae (376)	VOG00013 (Prevalence:0.986702; Annotation:sp|O64235|DPOL_BPMD2 DNA polymerase); VOG00093 (Prevalence:0.984043; Annotation:sp|P10310|TERL_BPT3 Terminase, large subunit); VOG00107 (Prevalence:0.744681; Annotation:sp|P03692|HELIC_BPT7 DNA helicase/primase); VOG00119 (Prevalence:0.744681; Annotation:sp|P00970|DNLI_BPT4 DNA ligase); VOG00196 (Prevalence:0.880319; Annotation:sp|P03726|EXLYS_BPT7 Peptid…	Colwellvirinae (12)	VOG00013 (Prevalence:1; Annotation:sp|O64235|DPOL_BPMD2 DNA polymerase); VOG00066 (Prevalence:0.666667; Annotation:sp|P25479|VPP_BPP2 Terminase, ATPase subunit); VOG00093 (Prevalence:1; Annotation:sp|P10310|TERL_BPT3 Terminase, large subunit); VOG00098 (Prevalence:1; Annotation:sp|A0A0S0MX59|AT_BPPAM 5-NmdU N-acetyltransferase); VOG00107 (Prevalence:1; Annotation:sp|P03692|HELIC_BPT7 DNA helicase…	Uliginvirus (5)
Duplodnaviria (4102)	VOG01432 (Prevalence:0.782058; Annotation:sp|O64206|VG13_BPMD2 Gene 13 protein)	Heunggongvirae (4102)	VOG01432 (Prevalence:0.782058; Annotation:sp|O64206|VG13_BPMD2 Gene 13 protein)	Uroviricota (4102)	VOG01432 (Prevalence:0.782058; Annotation:sp|O64206|VG13_BPMD2 Gene 13 protein)	Caudoviricetes (4102)	VOG01432 (Prevalence:0.782058; Annotation:sp|O64206|VG13_BPMD2 Gene 13 protein)			Autographiviridae (376)	VOG00013 (Prevalence:0.986702; Annotation:sp|O64235|DPOL_BPMD2 DNA polymerase); VOG00093 (Prevalence:0.984043; Annotation:sp|P10310|TERL_BPT3 Terminase, large subunit); VOG00107 (Prevalence:0.744681; Annotation:sp|P03692|HELIC_BPT7 DNA helicase/primase); VOG00119 (Prevalence:0.744681; Annotation:sp|P00970|DNLI_BPT4 DNA ligase); VOG00196 (Prevalence:0.880319; Annotation:sp|P03726|EXLYS_BPT7 Peptid…	Corkvirinae (17)	VOG00013 (Prevalence:1; Annotation:sp|O64235|DPOL_BPMD2 DNA polymerase); VOG00032 (Prevalence:0.941176; Annotation:sp|P04520|PRIM_BPT4 DNA primase); VOG00093 (Prevalence:1; Annotation:sp|P10310|TERL_BPT3 Terminase, large subunit); VOG00196 (Prevalence:1; Annotation:sp|P03726|EXLYS_BPT7 Peptidoglycan transglycosylase gp16); VOG00204 (Prevalence:0.941176; Annotation:sp|P03724|GP14_BPT7 Internal vir…	Kantovirus (1)
Duplodnaviria (4102)	VOG01432 (Prevalence:0.782058; Annotation:sp|O64206|VG13_BPMD2 Gene 13 protein)	Heunggongvirae (4102)	VOG01432 (Prevalence:0.782058; Annotation:sp|O64206|VG13_BPMD2 Gene 13 protein)	Uroviricota (4102)	VOG01432 (Prevalence:0.782058; Annotation:sp|O64206|VG13_BPMD2 Gene 13 protein)	Caudoviricetes (4102)	VOG01432 (Prevalence:0.782058; Annotation:sp|O64206|VG13_BPMD2 Gene 13 protein)			Autographiviridae (376)	VOG00013 (Prevalence:0.986702; Annotation:sp|O64235|DPOL_BPMD2 DNA polymerase); VOG00093 (Prevalence:0.984043; Annotation:sp|P10310|TERL_BPT3 Terminase, large subunit); VOG00107 (Prevalence:0.744681; Annotation:sp|P03692|HELIC_BPT7 DNA helicase/primase); VOG00119 (Prevalence:0.744681; Annotation:sp|P00970|DNLI_BPT4 DNA ligase); VOG00196 (Prevalence:0.880319; Annotation:sp|P03726|EXLYS_BPT7 Peptid…	Corkvirinae (17)	VOG00013 (Prevalence:1; Annotation:sp|O64235|DPOL_BPMD2 DNA polymerase); VOG00032 (Prevalence:0.941176; Annotation:sp|P04520|PRIM_BPT4 DNA primase); VOG00093 (Prevalence:1; Annotation:sp|P10310|TERL_BPT3 Terminase, large subunit); VOG00196 (Prevalence:1; Annotation:sp|P03726|EXLYS_BPT7 Peptidoglycan transglycosylase gp16); VOG00204 (Prevalence:0.941176; Annotation:sp|P03724|GP14_BPT7 Internal vir…	Kotilavirus (3)
Duplodnaviria (4102)	VOG01432 (Prevalence:0.782058; Annotation:sp|O64206|VG13_BPMD2 Gene 13 protein)	Heunggongvirae (4102)	VOG01432 (Prevalence:0.782058; Annotation:sp|O64206|VG13_BPMD2 Gene 13 protein)	Uroviricota (4102)	VOG01432 (Prevalence:0.782058; Annotation:sp|O64206|VG13_BPMD2 Gene 13 protein)	Caudoviricetes (4102)	VOG01432 (Prevalence:0.782058; Annotation:sp|O64206|VG13_BPMD2 Gene 13 protein)			Autographiviridae (376)	VOG00013 (Prevalence:0.986702; Annotation:sp|O64235|DPOL_BPMD2 DNA polymerase); VOG00093 (Prevalence:0.984043; Annotation:sp|P10310|TERL_BPT3 Terminase, large subunit); VOG00107 (Prevalence:0.744681; Annotation:sp|P03692|HELIC_BPT7 DNA helicase/primase); VOG00119 (Prevalence:0.744681; Annotation:sp|P00970|DNLI_BPT4 DNA ligase); VOG00196 (Prevalence:0.880319; Annotation:sp|P03726|EXLYS_BPT7 Peptid…	Corkvirinae (17)	VOG00013 (Prevalence:1; Annotation:sp|O64235|DPOL_BPMD2 DNA polymerase); VOG00032 (Prevalence:0.941176; Annotation:sp|P04520|PRIM_BPT4 DNA primase); VOG00093 (Prevalence:1; Annotation:sp|P10310|TERL_BPT3 Terminase, large subunit); VOG00196 (Prevalence:1; Annotation:sp|P03726|EXLYS_BPT7 Peptidoglycan transglycosylase gp16); VOG00204 (Prevalence:0.941176; Annotation:sp|P03724|GP14_BPT7 Internal vir…	Phimunavirus (12)	VOG00013 (Prevalence:1; Annotation:sp|O64235|DPOL_BPMD2 DNA polymerase); VOG00032 (Prevalence:0.916667; Annotation:sp|P04520|PRIM_BPT4 DNA primase); VOG00093 (Prevalence:1; Annotation:sp|P10310|TERL_BPT3 Terminase, large subunit); VOG00196 (Prevalence:1; Annotation:sp|P03726|EXLYS_BPT7 Peptidoglycan transglycosylase gp16); VOG00204 (Prevalence:1; Annotation:sp|P03724|GP14_BPT7 Internal virion pro…
Duplodnaviria (4102)	VOG01432 (Prevalence:0.782058; Annotation:sp|O64206|VG13_BPMD2 Gene 13 protein)	Heunggongvirae (4102)	VOG01432 (Prevalence:0.782058; Annotation:sp|O64206|VG13_BPMD2 Gene 13 protein)	Uroviricota (4102)	VOG01432 (Prevalence:0.782058; Annotation:sp|O64206|VG13_BPMD2 Gene 13 protein)	Caudoviricetes (4102)	VOG01432 (Prevalence:0.782058; Annotation:sp|O64206|VG13_BPMD2 Gene 13 protein)			Autographiviridae (376)	VOG00013 (Prevalence:0.986702; Annotation:sp|O64235|DPOL_BPMD2 DNA polymerase); VOG00093 (Prevalence:0.984043; Annotation:sp|P10310|TERL_BPT3 Terminase, large subunit); VOG00107 (Prevalence:0.744681; Annotation:sp|P03692|HELIC_BPT7 DNA helicase/primase); VOG00119 (Prevalence:0.744681; Annotation:sp|P00970|DNLI_BPT4 DNA ligase); VOG00196 (Prevalence:0.880319; Annotation:sp|P03726|EXLYS_BPT7 Peptid…	Corkvirinae (17)	VOG00013 (Prevalence:1; Annotation:sp|O64235|DPOL_BPMD2 DNA polymerase); VOG00032 (Prevalence:0.941176; Annotation:sp|P04520|PRIM_BPT4 DNA primase); VOG00093 (Prevalence:1; Annotation:sp|P10310|TERL_BPT3 Terminase, large subunit); VOG00196 (Prevalence:1; Annotation:sp|P03726|EXLYS_BPT7 Peptidoglycan transglycosylase gp16); VOG00204 (Prevalence:0.941176; Annotation:sp|P03724|GP14_BPT7 Internal vir…	Stompvirus (1)
Duplodnaviria (4102)	VOG01432 (Prevalence:0.782058; Annotation:sp|O64206|VG13_BPMD2 Gene 13 protein)	Heunggongvirae (4102)	VOG01432 (Prevalence:0.782058; Annotation:sp|O64206|VG13_BPMD2 Gene 13 protein)	Uroviricota (4102)	VOG01432 (Prevalence:0.782058; Annotation:sp|O64206|VG13_BPMD2 Gene 13 protein)	Caudoviricetes (4102)	VOG01432 (Prevalence:0.782058; Annotation:sp|O64206|VG13_BPMD2 Gene 13 protein)			Autographiviridae (376)	VOG00013 (Prevalence:0.986702; Annotation:sp|O64235|DPOL_BPMD2 DNA polymerase); VOG00093 (Prevalence:0.984043; Annotation:sp|P10310|TERL_BPT3 Terminase, large subunit); VOG00107 (Prevalence:0.744681; Annotation:sp|P03692|HELIC_BPT7 DNA helicase/primase); VOG00119 (Prevalence:0.744681; Annotation:sp|P00970|DNLI_BPT4 DNA ligase); VOG00196 (Prevalence:0.880319; Annotation:sp|P03726|EXLYS_BPT7 Peptid…			Cuernavacavirus (3)
Duplodnaviria (4102)	VOG01432 (Prevalence:0.782058; Annotation:sp|O64206|VG13_BPMD2 Gene 13 protein)	Heunggongvirae (4102)	VOG01432 (Prevalence:0.782058; Annotation:sp|O64206|VG13_BPMD2 Gene 13 protein)	Uroviricota (4102)	VOG01432 (Prevalence:0.782058; Annotation:sp|O64206|VG13_BPMD2 Gene 13 protein)	Caudoviricetes (4102)	VOG01432 (Prevalence:0.782058; Annotation:sp|O64206|VG13_BPMD2 Gene 13 protein)			Autographiviridae (376)	VOG00013 (Prevalence:0.986702; Annotation:sp|O64235|DPOL_BPMD2 DNA polymerase); VOG00093 (Prevalence:0.984043; Annotation:sp|P10310|TERL_BPT3 Terminase, large subunit); VOG00107 (Prevalence:0.744681; Annotation:sp|P03692|HELIC_BPT7 DNA helicase/primase); VOG00119 (Prevalence:0.744681; Annotation:sp|P00970|DNLI_BPT4 DNA ligase); VOG00196 (Prevalence:0.880319; Annotation:sp|P03726|EXLYS_BPT7 Peptid…			Cyclitvirus (1)
Duplodnaviria (4102)	VOG01432 (Prevalence:0.782058; Annotation:sp|O64206|VG13_BPMD2 Gene 13 protein)	Heunggongvirae (4102)	VOG01432 (Prevalence:0.782058; Annotation:sp|O64206|VG13_BPMD2 Gene 13 protein)	Uroviricota (4102)	VOG01432 (Prevalence:0.782058; Annotation:sp|O64206|VG13_BPMD2 Gene 13 protein)	Caudoviricetes (4102)	VOG01432 (Prevalence:0.782058; Annotation:sp|O64206|VG13_BPMD2 Gene 13 protein)			Autographiviridae (376)	VOG00013 (Prevalence:0.986702; Annotation:sp|O64235|DPOL_BPMD2 DNA polymerase); VOG00093 (Prevalence:0.984043; Annotation:sp|P10310|TERL_BPT3 Terminase, large subunit); VOG00107 (Prevalence:0.744681; Annotation:sp|P03692|HELIC_BPT7 DNA helicase/primase); VOG00119 (Prevalence:0.744681; Annotation:sp|P00970|DNLI_BPT4 DNA ligase); VOG00196 (Prevalence:0.880319; Annotation:sp|P03726|EXLYS_BPT7 Peptid…			Ermolevavirus (2)
Duplodnaviria (4102)	VOG01432 (Prevalence:0.782058; Annotation:sp|O64206|VG13_BPMD2 Gene 13 protein)	Heunggongvirae (4102)	VOG01432 (Prevalence:0.782058; Annotation:sp|O64206|VG13_BPMD2 Gene 13 protein)	Uroviricota (4102)	VOG01432 (Prevalence:0.782058; Annotation:sp|O64206|VG13_BPMD2 Gene 13 protein)	Caudoviricetes (4102)	VOG01432 (Prevalence:0.782058; Annotation:sp|O64206|VG13_BPMD2 Gene 13 protein)			Autographiviridae (376)	VOG00013 (Prevalence:0.986702; Annotation:sp|O64235|DPOL_BPMD2 DNA polymerase); VOG00093 (Prevalence:0.984043; Annotation:sp|P10310|TERL_BPT3 Terminase, large subunit); VOG00107 (Prevalence:0.744681; Annotation:sp|P03692|HELIC_BPT7 DNA helicase/primase); VOG00119 (Prevalence:0.744681; Annotation:sp|P00970|DNLI_BPT4 DNA ligase); VOG00196 (Prevalence:0.880319; Annotation:sp|P03726|EXLYS_BPT7 Peptid…			Foturvirus (1)
Duplodnaviria (4102)	VOG01432 (Prevalence:0.782058; Annotation:sp|O64206|VG13_BPMD2 Gene 13 protein)	Heunggongvirae (4102)	VOG01432 (Prevalence:0.782058; Annotation:sp|O64206|VG13_BPMD2 Gene 13 protein)	Uroviricota (4102)	VOG01432 (Prevalence:0.782058; Annotation:sp|O64206|VG13_BPMD2 Gene 13 protein)	Caudoviricetes (4102)	VOG01432 (Prevalence:0.782058; Annotation:sp|O64206|VG13_BPMD2 Gene 13 protein)			Autographiviridae (376)	VOG00013 (Prevalence:0.986702; Annotation:sp|O64235|DPOL_BPMD2 DNA polymerase); VOG00093 (Prevalence:0.984043; Annotation:sp|P10310|TERL_BPT3 Terminase, large subunit); VOG00107 (Prevalence:0.744681; Annotation:sp|P03692|HELIC_BPT7 DNA helicase/primase); VOG00119 (Prevalence:0.744681; Annotation:sp|P00970|DNLI_BPT4 DNA ligase); VOG00196 (Prevalence:0.880319; Annotation:sp|P03726|EXLYS_BPT7 Peptid…			Foussvirus (1)
Duplodnaviria (4102)	VOG01432 (Prevalence:0.782058; Annotation:sp|O64206|VG13_BPMD2 Gene 13 protein)	Heunggongvirae (4102)	VOG01432 (Prevalence:0.782058; Annotation:sp|O64206|VG13_BPMD2 Gene 13 protein)	Uroviricota (4102)	VOG01432 (Prevalence:0.782058; Annotation:sp|O64206|VG13_BPMD2 Gene 13 protein)	Caudoviricetes (4102)	VOG01432 (Prevalence:0.782058; Annotation:sp|O64206|VG13_BPMD2 Gene 13 protein)			Autographiviridae (376)	VOG00013 (Prevalence:0.986702; Annotation:sp|O64235|DPOL_BPMD2 DNA polymerase); VOG00093 (Prevalence:0.984043; Annotation:sp|P10310|TERL_BPT3 Terminase, large subunit); VOG00107 (Prevalence:0.744681; Annotation:sp|P03692|HELIC_BPT7 DNA helicase/primase); VOG00119 (Prevalence:0.744681; Annotation:sp|P00970|DNLI_BPT4 DNA ligase); VOG00196 (Prevalence:0.880319; Annotation:sp|P03726|EXLYS_BPT7 Peptid…			Fussvirus (1)
Duplodnaviria (4102)	VOG01432 (Prevalence:0.782058; Annotation:sp|O64206|VG13_BPMD2 Gene 13 protein)	Heunggongvirae (4102)	VOG01432 (Prevalence:0.782058; Annotation:sp|O64206|VG13_BPMD2 Gene 13 protein)	Uroviricota (4102)	VOG01432 (Prevalence:0.782058; Annotation:sp|O64206|VG13_BPMD2 Gene 13 protein)	Caudoviricetes (4102)	VOG01432 (Prevalence:0.782058; Annotation:sp|O64206|VG13_BPMD2 Gene 13 protein)			Autographiviridae (376)	VOG00013 (Prevalence:0.986702; Annotation:sp|O64235|DPOL_BPMD2 DNA polymerase); VOG00093 (Prevalence:0.984043; Annotation:sp|P10310|TERL_BPT3 Terminase, large subunit); VOG00107 (Prevalence:0.744681; Annotation:sp|P03692|HELIC_BPT7 DNA helicase/primase); VOG00119 (Prevalence:0.744681; Annotation:sp|P00970|DNLI_BPT4 DNA ligase); VOG00196 (Prevalence:0.880319; Annotation:sp|P03726|EXLYS_BPT7 Peptid…			Gajwadongvirus (2)
Duplodnaviria (4102)	VOG01432 (Prevalence:0.782058; Annotation:sp|O64206|VG13_BPMD2 Gene 13 protein)	Heunggongvirae (4102)	VOG01432 (Prevalence:0.782058; Annotation:sp|O64206|VG13_BPMD2 Gene 13 protein)	Uroviricota (4102)	VOG01432 (Prevalence:0.782058; Annotation:sp|O64206|VG13_BPMD2 Gene 13 protein)	Caudoviricetes (4102)	VOG01432 (Prevalence:0.782058; Annotation:sp|O64206|VG13_BPMD2 Gene 13 protein)			Autographiviridae (376)	VOG00013 (Prevalence:0.986702; Annotation:sp|O64235|DPOL_BPMD2 DNA polymerase); VOG00093 (Prevalence:0.984043; Annotation:sp|P10310|TERL_BPT3 Terminase, large subunit); VOG00107 (Prevalence:0.744681; Annotation:sp|P03692|HELIC_BPT7 DNA helicase/primase); VOG00119 (Prevalence:0.744681; Annotation:sp|P00970|DNLI_BPT4 DNA ligase); VOG00196 (Prevalence:0.880319; Annotation:sp|P03726|EXLYS_BPT7 Peptid…			Gyeongsanvirus (2)
Duplodnaviria (4102)	VOG01432 (Prevalence:0.782058; Annotation:sp|O64206|VG13_BPMD2 Gene 13 protein)	Heunggongvirae (4102)	VOG01432 (Prevalence:0.782058; Annotation:sp|O64206|VG13_BPMD2 Gene 13 protein)	Uroviricota (4102)	VOG01432 (Prevalence:0.782058; Annotation:sp|O64206|VG13_BPMD2 Gene 13 protein)	Caudoviricetes (4102)	VOG01432 (Prevalence:0.782058; Annotation:sp|O64206|VG13_BPMD2 Gene 13 protein)			Autographiviridae (376)	VOG00013 (Prevalence:0.986702; Annotation:sp|O64235|DPOL_BPMD2 DNA polymerase); VOG00093 (Prevalence:0.984043; Annotation:sp|P10310|TERL_BPT3 Terminase, large subunit); VOG00107 (Prevalence:0.744681; Annotation:sp|P03692|HELIC_BPT7 DNA helicase/primase); VOG00119 (Prevalence:0.744681; Annotation:sp|P00970|DNLI_BPT4 DNA ligase); VOG00196 (Prevalence:0.880319; Annotation:sp|P03726|EXLYS_BPT7 Peptid…			Igirivirus (1)
Duplodnaviria (4102)	VOG01432 (Prevalence:0.782058; Annotation:sp|O64206|VG13_BPMD2 Gene 13 protein)	Heunggongvirae (4102)	VOG01432 (Prevalence:0.782058; Annotation:sp|O64206|VG13_BPMD2 Gene 13 protein)	Uroviricota (4102)	VOG01432 (Prevalence:0.782058; Annotation:sp|O64206|VG13_BPMD2 Gene 13 protein)	Caudoviricetes (4102)	VOG01432 (Prevalence:0.782058; Annotation:sp|O64206|VG13_BPMD2 Gene 13 protein)			Autographiviridae (376)	VOG00013 (Prevalence:0.986702; Annotation:sp|O64235|DPOL_BPMD2 DNA polymerase); VOG00093 (Prevalence:0.984043; Annotation:sp|P10310|TERL_BPT3 Terminase, large subunit); VOG00107 (Prevalence:0.744681; Annotation:sp|P03692|HELIC_BPT7 DNA helicase/primase); VOG00119 (Prevalence:0.744681; Annotation:sp|P00970|DNLI_BPT4 DNA ligase); VOG00196 (Prevalence:0.880319; Annotation:sp|P03726|EXLYS_BPT7 Peptid…			Jalkavirus (1)
Duplodnaviria (4102)	VOG01432 (Prevalence:0.782058; Annotation:sp|O64206|VG13_BPMD2 Gene 13 protein)	Heunggongvirae (4102)	VOG01432 (Prevalence:0.782058; Annotation:sp|O64206|VG13_BPMD2 Gene 13 protein)	Uroviricota (4102)	VOG01432 (Prevalence:0.782058; Annotation:sp|O64206|VG13_BPMD2 Gene 13 protein)	Caudoviricetes (4102)	VOG01432 (Prevalence:0.782058; Annotation:sp|O64206|VG13_BPMD2 Gene 13 protein)			Autographiviridae (376)	VOG00013 (Prevalence:0.986702; Annotation:sp|O64235|DPOL_BPMD2 DNA polymerase); VOG00093 (Prevalence:0.984043; Annotation:sp|P10310|TERL_BPT3 Terminase, large subunit); VOG00107 (Prevalence:0.744681; Annotation:sp|P03692|HELIC_BPT7 DNA helicase/primase); VOG00119 (Prevalence:0.744681; Annotation:sp|P00970|DNLI_BPT4 DNA ligase); VOG00196 (Prevalence:0.880319; Annotation:sp|P03726|EXLYS_BPT7 Peptid…			Jiaoyazivirus (1)
Duplodnaviria (4102)	VOG01432 (Prevalence:0.782058; Annotation:sp|O64206|VG13_BPMD2 Gene 13 protein)	Heunggongvirae (4102)	VOG01432 (Prevalence:0.782058; Annotation:sp|O64206|VG13_BPMD2 Gene 13 protein)	Uroviricota (4102)	VOG01432 (Prevalence:0.782058; Annotation:sp|O64206|VG13_BPMD2 Gene 13 protein)	Caudoviricetes (4102)	VOG01432 (Prevalence:0.782058; Annotation:sp|O64206|VG13_BPMD2 Gene 13 protein)			Autographiviridae (376)	VOG00013 (Prevalence:0.986702; Annotation:sp|O64235|DPOL_BPMD2 DNA polymerase); VOG00093 (Prevalence:0.984043; Annotation:sp|P10310|TERL_BPT3 Terminase, large subunit); VOG00107 (Prevalence:0.744681; Annotation:sp|P03692|HELIC_BPT7 DNA helicase/primase); VOG00119 (Prevalence:0.744681; Annotation:sp|P00970|DNLI_BPT4 DNA ligase); VOG00196 (Prevalence:0.880319; Annotation:sp|P03726|EXLYS_BPT7 Peptid…			Kafavirus (1)
Duplodnaviria (4102)	VOG01432 (Prevalence:0.782058; Annotation:sp|O64206|VG13_BPMD2 Gene 13 protein)	Heunggongvirae (4102)	VOG01432 (Prevalence:0.782058; Annotation:sp|O64206|VG13_BPMD2 Gene 13 protein)	Uroviricota (4102)	VOG01432 (Prevalence:0.782058; Annotation:sp|O64206|VG13_BPMD2 Gene 13 protein)	Caudoviricetes (4102)	VOG01432 (Prevalence:0.782058; Annotation:sp|O64206|VG13_BPMD2 Gene 13 protein)			Autographiviridae (376)	VOG00013 (Prevalence:0.986702; Annotation:sp|O64235|DPOL_BPMD2 DNA polymerase); VOG00093 (Prevalence:0.984043; Annotation:sp|P10310|TERL_BPT3 Terminase, large subunit); VOG00107 (Prevalence:0.744681; Annotation:sp|P03692|HELIC_BPT7 DNA helicase/primase); VOG00119 (Prevalence:0.744681; Annotation:sp|P00970|DNLI_BPT4 DNA ligase); VOG00196 (Prevalence:0.880319; Annotation:sp|P03726|EXLYS_BPT7 Peptid…			Kajamvirus (1)
Duplodnaviria (4102)	VOG01432 (Prevalence:0.782058; Annotation:sp|O64206|VG13_BPMD2 Gene 13 protein)	Heunggongvirae (4102)	VOG01432 (Prevalence:0.782058; Annotation:sp|O64206|VG13_BPMD2 Gene 13 protein)	Uroviricota (4102)	VOG01432 (Prevalence:0.782058; Annotation:sp|O64206|VG13_BPMD2 Gene 13 protein)	Caudoviricetes (4102)	VOG01432 (Prevalence:0.782058; Annotation:sp|O64206|VG13_BPMD2 Gene 13 protein)			Autographiviridae (376)	VOG00013 (Prevalence:0.986702; Annotation:sp|O64235|DPOL_BPMD2 DNA polymerase); VOG00093 (Prevalence:0.984043; Annotation:sp|P10310|TERL_BPT3 Terminase, large subunit); VOG00107 (Prevalence:0.744681; Annotation:sp|P03692|HELIC_BPT7 DNA helicase/primase); VOG00119 (Prevalence:0.744681; Annotation:sp|P00970|DNLI_BPT4 DNA ligase); VOG00196 (Prevalence:0.880319; Annotation:sp|P03726|EXLYS_BPT7 Peptid…			Kakivirus (1)
Duplodnaviria (4102)	VOG01432 (Prevalence:0.782058; Annotation:sp|O64206|VG13_BPMD2 Gene 13 protein)	Heunggongvirae (4102)	VOG01432 (Prevalence:0.782058; Annotation:sp|O64206|VG13_BPMD2 Gene 13 protein)	Uroviricota (4102)	VOG01432 (Prevalence:0.782058; Annotation:sp|O64206|VG13_BPMD2 Gene 13 protein)	Caudoviricetes (4102)	VOG01432 (Prevalence:0.782058; Annotation:sp|O64206|VG13_BPMD2 Gene 13 protein)			Autographiviridae (376)	VOG00013 (Prevalence:0.986702; Annotation:sp|O64235|DPOL_BPMD2 DNA polymerase); VOG00093 (Prevalence:0.984043; Annotation:sp|P10310|TERL_BPT3 Terminase, large subunit); VOG00107 (Prevalence:0.744681; Annotation:sp|P03692|HELIC_BPT7 DNA helicase/primase); VOG00119 (Prevalence:0.744681; Annotation:sp|P00970|DNLI_BPT4 DNA ligase); VOG00196 (Prevalence:0.880319; Annotation:sp|P03726|EXLYS_BPT7 Peptid…			Kalppathivirus (1)
Duplodnaviria (4102)	VOG01432 (Prevalence:0.782058; Annotation:sp|O64206|VG13_BPMD2 Gene 13 protein)	Heunggongvirae (4102)	VOG01432 (Prevalence:0.782058; Annotation:sp|O64206|VG13_BPMD2 Gene 13 protein)	Uroviricota (4102)	VOG01432 (Prevalence:0.782058; Annotation:sp|O64206|VG13_BPMD2 Gene 13 protein)	Caudoviricetes (4102)	VOG01432 (Prevalence:0.782058; Annotation:sp|O64206|VG13_BPMD2 Gene 13 protein)			Autographiviridae (376)	VOG00013 (Prevalence:0.986702; Annotation:sp|O64235|DPOL_BPMD2 DNA polymerase); VOG00093 (Prevalence:0.984043; Annotation:sp|P10310|TERL_BPT3 Terminase, large subunit); VOG00107 (Prevalence:0.744681; Annotation:sp|P03692|HELIC_BPT7 DNA helicase/primase); VOG00119 (Prevalence:0.744681; Annotation:sp|P00970|DNLI_BPT4 DNA ligase); VOG00196 (Prevalence:0.880319; Annotation:sp|P03726|EXLYS_BPT7 Peptid…			Kelmasvirus (1)
Duplodnaviria (4102)	VOG01432 (Prevalence:0.782058; Annotation:sp|O64206|VG13_BPMD2 Gene 13 protein)	Heunggongvirae (4102)	VOG01432 (Prevalence:0.782058; Annotation:sp|O64206|VG13_BPMD2 Gene 13 protein)	Uroviricota (4102)	VOG01432 (Prevalence:0.782058; Annotation:sp|O64206|VG13_BPMD2 Gene 13 protein)	Caudoviricetes (4102)	VOG01432 (Prevalence:0.782058; Annotation:sp|O64206|VG13_BPMD2 Gene 13 protein)			Autographiviridae (376)	VOG00013 (Prevalence:0.986702; Annotation:sp|O64235|DPOL_BPMD2 DNA polymerase); VOG00093 (Prevalence:0.984043; Annotation:sp|P10310|TERL_BPT3 Terminase, large subunit); VOG00107 (Prevalence:0.744681; Annotation:sp|P03692|HELIC_BPT7 DNA helicase/primase); VOG00119 (Prevalence:0.744681; Annotation:sp|P00970|DNLI_BPT4 DNA ligase); VOG00196 (Prevalence:0.880319; Annotation:sp|P03726|EXLYS_BPT7 Peptid…			Kembevirus (1)
Duplodnaviria (4102)	VOG01432 (Prevalence:0.782058; Annotation:sp|O64206|VG13_BPMD2 Gene 13 protein)	Heunggongvirae (4102)	VOG01432 (Prevalence:0.782058; Annotation:sp|O64206|VG13_BPMD2 Gene 13 protein)	Uroviricota (4102)	VOG01432 (Prevalence:0.782058; Annotation:sp|O64206|VG13_BPMD2 Gene 13 protein)	Caudoviricetes (4102)	VOG01432 (Prevalence:0.782058; Annotation:sp|O64206|VG13_BPMD2 Gene 13 protein)			Autographiviridae (376)	VOG00013 (Prevalence:0.986702; Annotation:sp|O64235|DPOL_BPMD2 DNA polymerase); VOG00093 (Prevalence:0.984043; Annotation:sp|P10310|TERL_BPT3 Terminase, large subunit); VOG00107 (Prevalence:0.744681; Annotation:sp|P03692|HELIC_BPT7 DNA helicase/primase); VOG00119 (Prevalence:0.744681; Annotation:sp|P00970|DNLI_BPT4 DNA ligase); VOG00196 (Prevalence:0.880319; Annotation:sp|P03726|EXLYS_BPT7 Peptid…			Krakvirus (1)
Duplodnaviria (4102)	VOG01432 (Prevalence:0.782058; Annotation:sp|O64206|VG13_BPMD2 Gene 13 protein)	Heunggongvirae (4102)	VOG01432 (Prevalence:0.782058; Annotation:sp|O64206|VG13_BPMD2 Gene 13 protein)	Uroviricota (4102)	VOG01432 (Prevalence:0.782058; Annotation:sp|O64206|VG13_BPMD2 Gene 13 protein)	Caudoviricetes (4102)	VOG01432 (Prevalence:0.782058; Annotation:sp|O64206|VG13_BPMD2 Gene 13 protein)			Autographiviridae (376)	VOG00013 (Prevalence:0.986702; Annotation:sp|O64235|DPOL_BPMD2 DNA polymerase); VOG00093 (Prevalence:0.984043; Annotation:sp|P10310|TERL_BPT3 Terminase, large subunit); VOG00107 (Prevalence:0.744681; Annotation:sp|P03692|HELIC_BPT7 DNA helicase/primase); VOG00119 (Prevalence:0.744681; Annotation:sp|P00970|DNLI_BPT4 DNA ligase); VOG00196 (Prevalence:0.880319; Annotation:sp|P03726|EXLYS_BPT7 Peptid…	Krylovirinae (19)	VOG00032 (Prevalence:1; Annotation:sp|P04520|PRIM_BPT4 DNA primase); VOG00093 (Prevalence:1; Annotation:sp|P10310|TERL_BPT3 Terminase, large subunit); VOG00107 (Prevalence:0.894737; Annotation:sp|P03692|HELIC_BPT7 DNA helicase/primase); VOG00119 (Prevalence:1; Annotation:sp|P00970|DNLI_BPT4 DNA ligase); VOG00196 (Prevalence:1; Annotation:sp|P03726|EXLYS_BPT7 Peptidoglycan transglycosylase gp16); …	Kirikabuvirus (1)
Duplodnaviria (4102)	VOG01432 (Prevalence:0.782058; Annotation:sp|O64206|VG13_BPMD2 Gene 13 protein)	Heunggongvirae (4102)	VOG01432 (Prevalence:0.782058; Annotation:sp|O64206|VG13_BPMD2 Gene 13 protein)	Uroviricota (4102)	VOG01432 (Prevalence:0.782058; Annotation:sp|O64206|VG13_BPMD2 Gene 13 protein)	Caudoviricetes (4102)	VOG01432 (Prevalence:0.782058; Annotation:sp|O64206|VG13_BPMD2 Gene 13 protein)			Autographiviridae (376)	VOG00013 (Prevalence:0.986702; Annotation:sp|O64235|DPOL_BPMD2 DNA polymerase); VOG00093 (Prevalence:0.984043; Annotation:sp|P10310|TERL_BPT3 Terminase, large subunit); VOG00107 (Prevalence:0.744681; Annotation:sp|P03692|HELIC_BPT7 DNA helicase/primase); VOG00119 (Prevalence:0.744681; Annotation:sp|P00970|DNLI_BPT4 DNA ligase); VOG00196 (Prevalence:0.880319; Annotation:sp|P03726|EXLYS_BPT7 Peptid…	Krylovirinae (19)	VOG00032 (Prevalence:1; Annotation:sp|P04520|PRIM_BPT4 DNA primase); VOG00093 (Prevalence:1; Annotation:sp|P10310|TERL_BPT3 Terminase, large subunit); VOG00107 (Prevalence:0.894737; Annotation:sp|P03692|HELIC_BPT7 DNA helicase/primase); VOG00119 (Prevalence:1; Annotation:sp|P00970|DNLI_BPT4 DNA ligase); VOG00196 (Prevalence:1; Annotation:sp|P03726|EXLYS_BPT7 Peptidoglycan transglycosylase gp16); …	Phikmvvirus (16)	VOG00032 (Prevalence:1; Annotation:sp|P04520|PRIM_BPT4 DNA primase); VOG00093 (Prevalence:1; Annotation:sp|P10310|TERL_BPT3 Terminase, large subunit); VOG00107 (Prevalence:1; Annotation:sp|P03692|HELIC_BPT7 DNA helicase/primase); VOG00119 (Prevalence:1; Annotation:sp|P00970|DNLI_BPT4 DNA ligase); VOG00196 (Prevalence:1; Annotation:sp|P03726|EXLYS_BPT7 Peptidoglycan transglycosylase gp16); VOG0020…
Duplodnaviria (4102)	VOG01432 (Prevalence:0.782058; Annotation:sp|O64206|VG13_BPMD2 Gene 13 protein)	Heunggongvirae (4102)	VOG01432 (Prevalence:0.782058; Annotation:sp|O64206|VG13_BPMD2 Gene 13 protein)	Uroviricota (4102)	VOG01432 (Prevalence:0.782058; Annotation:sp|O64206|VG13_BPMD2 Gene 13 protein)	Caudoviricetes (4102)	VOG01432 (Prevalence:0.782058; Annotation:sp|O64206|VG13_BPMD2 Gene 13 protein)			Autographiviridae (376)	VOG00013 (Prevalence:0.986702; Annotation:sp|O64235|DPOL_BPMD2 DNA polymerase); VOG00093 (Prevalence:0.984043; Annotation:sp|P10310|TERL_BPT3 Terminase, large subunit); VOG00107 (Prevalence:0.744681; Annotation:sp|P03692|HELIC_BPT7 DNA helicase/primase); VOG00119 (Prevalence:0.744681; Annotation:sp|P00970|DNLI_BPT4 DNA ligase); VOG00196 (Prevalence:0.880319; Annotation:sp|P03726|EXLYS_BPT7 Peptid…	Krylovirinae (19)	VOG00032 (Prevalence:1; Annotation:sp|P04520|PRIM_BPT4 DNA primase); VOG00093 (Prevalence:1; Annotation:sp|P10310|TERL_BPT3 Terminase, large subunit); VOG00107 (Prevalence:0.894737; Annotation:sp|P03692|HELIC_BPT7 DNA helicase/primase); VOG00119 (Prevalence:1; Annotation:sp|P00970|DNLI_BPT4 DNA ligase); VOG00196 (Prevalence:1; Annotation:sp|P03726|EXLYS_BPT7 Peptidoglycan transglycosylase gp16); …	Stubburvirus (1)
Duplodnaviria (4102)	VOG01432 (Prevalence:0.782058; Annotation:sp|O64206|VG13_BPMD2 Gene 13 protein)	Heunggongvirae (4102)	VOG01432 (Prevalence:0.782058; Annotation:sp|O64206|VG13_BPMD2 Gene 13 protein)	Uroviricota (4102)	VOG01432 (Prevalence:0.782058; Annotation:sp|O64206|VG13_BPMD2 Gene 13 protein)	Caudoviricetes (4102)	VOG01432 (Prevalence:0.782058; Annotation:sp|O64206|VG13_BPMD2 Gene 13 protein)			Autographiviridae (376)	VOG00013 (Prevalence:0.986702; Annotation:sp|O64235|DPOL_BPMD2 DNA polymerase); VOG00093 (Prevalence:0.984043; Annotation:sp|P10310|TERL_BPT3 Terminase, large subunit); VOG00107 (Prevalence:0.744681; Annotation:sp|P03692|HELIC_BPT7 DNA helicase/primase); VOG00119 (Prevalence:0.744681; Annotation:sp|P00970|DNLI_BPT4 DNA ligase); VOG00196 (Prevalence:0.880319; Annotation:sp|P03726|EXLYS_BPT7 Peptid…	Krylovirinae (19)	VOG00032 (Prevalence:1; Annotation:sp|P04520|PRIM_BPT4 DNA primase); VOG00093 (Prevalence:1; Annotation:sp|P10310|TERL_BPT3 Terminase, large subunit); VOG00107 (Prevalence:0.894737; Annotation:sp|P03692|HELIC_BPT7 DNA helicase/primase); VOG00119 (Prevalence:1; Annotation:sp|P00970|DNLI_BPT4 DNA ligase); VOG00196 (Prevalence:1; Annotation:sp|P03726|EXLYS_BPT7 Peptidoglycan transglycosylase gp16); …	Tunggulvirus (1)
Duplodnaviria (4102)	VOG01432 (Prevalence:0.782058; Annotation:sp|O64206|VG13_BPMD2 Gene 13 protein)	Heunggongvirae (4102)	VOG01432 (Prevalence:0.782058; Annotation:sp|O64206|VG13_BPMD2 Gene 13 protein)	Uroviricota (4102)	VOG01432 (Prevalence:0.782058; Annotation:sp|O64206|VG13_BPMD2 Gene 13 protein)	Caudoviricetes (4102)	VOG01432 (Prevalence:0.782058; Annotation:sp|O64206|VG13_BPMD2 Gene 13 protein)			Autographiviridae (376)	VOG00013 (Prevalence:0.986702; Annotation:sp|O64235|DPOL_BPMD2 DNA polymerase); VOG00093 (Prevalence:0.984043; Annotation:sp|P10310|TERL_BPT3 Terminase, large subunit); VOG00107 (Prevalence:0.744681; Annotation:sp|P03692|HELIC_BPT7 DNA helicase/primase); VOG00119 (Prevalence:0.744681; Annotation:sp|P00970|DNLI_BPT4 DNA ligase); VOG00196 (Prevalence:0.880319; Annotation:sp|P03726|EXLYS_BPT7 Peptid…			Lauvirus (1)
Duplodnaviria (4102)	VOG01432 (Prevalence:0.782058; Annotation:sp|O64206|VG13_BPMD2 Gene 13 protein)	Heunggongvirae (4102)	VOG01432 (Prevalence:0.782058; Annotation:sp|O64206|VG13_BPMD2 Gene 13 protein)	Uroviricota (4102)	VOG01432 (Prevalence:0.782058; Annotation:sp|O64206|VG13_BPMD2 Gene 13 protein)	Caudoviricetes (4102)	VOG01432 (Prevalence:0.782058; Annotation:sp|O64206|VG13_BPMD2 Gene 13 protein)			Autographiviridae (376)	VOG00013 (Prevalence:0.986702; Annotation:sp|O64235|DPOL_BPMD2 DNA polymerase); VOG00093 (Prevalence:0.984043; Annotation:sp|P10310|TERL_BPT3 Terminase, large subunit); VOG00107 (Prevalence:0.744681; Annotation:sp|P03692|HELIC_BPT7 DNA helicase/primase); VOG00119 (Prevalence:0.744681; Annotation:sp|P00970|DNLI_BPT4 DNA ligase); VOG00196 (Prevalence:0.880319; Annotation:sp|P03726|EXLYS_BPT7 Peptid…			Limelightvirus (1)
Duplodnaviria (4102)	VOG01432 (Prevalence:0.782058; Annotation:sp|O64206|VG13_BPMD2 Gene 13 protein)	Heunggongvirae (4102)	VOG01432 (Prevalence:0.782058; Annotation:sp|O64206|VG13_BPMD2 Gene 13 protein)	Uroviricota (4102)	VOG01432 (Prevalence:0.782058; Annotation:sp|O64206|VG13_BPMD2 Gene 13 protein)	Caudoviricetes (4102)	VOG01432 (Prevalence:0.782058; Annotation:sp|O64206|VG13_BPMD2 Gene 13 protein)			Autographiviridae (376)	VOG00013 (Prevalence:0.986702; Annotation:sp|O64235|DPOL_BPMD2 DNA polymerase); VOG00093 (Prevalence:0.984043; Annotation:sp|P10310|TERL_BPT3 Terminase, large subunit); VOG00107 (Prevalence:0.744681; Annotation:sp|P03692|HELIC_BPT7 DNA helicase/primase); VOG00119 (Prevalence:0.744681; Annotation:sp|P00970|DNLI_BPT4 DNA ligase); VOG00196 (Prevalence:0.880319; Annotation:sp|P03726|EXLYS_BPT7 Peptid…			Lingvirus (1)
Duplodnaviria (4102)	VOG01432 (Prevalence:0.782058; Annotation:sp|O64206|VG13_BPMD2 Gene 13 protein)	Heunggongvirae (4102)	VOG01432 (Prevalence:0.782058; Annotation:sp|O64206|VG13_BPMD2 Gene 13 protein)	Uroviricota (4102)	VOG01432 (Prevalence:0.782058; Annotation:sp|O64206|VG13_BPMD2 Gene 13 protein)	Caudoviricetes (4102)	VOG01432 (Prevalence:0.782058; Annotation:sp|O64206|VG13_BPMD2 Gene 13 protein)			Autographiviridae (376)	VOG00013 (Prevalence:0.986702; Annotation:sp|O64235|DPOL_BPMD2 DNA polymerase); VOG00093 (Prevalence:0.984043; Annotation:sp|P10310|TERL_BPT3 Terminase, large subunit); VOG00107 (Prevalence:0.744681; Annotation:sp|P03692|HELIC_BPT7 DNA helicase/primase); VOG00119 (Prevalence:0.744681; Annotation:sp|P00970|DNLI_BPT4 DNA ligase); VOG00196 (Prevalence:0.880319; Annotation:sp|P03726|EXLYS_BPT7 Peptid…			Lirvirus (1)
Duplodnaviria (4102)	VOG01432 (Prevalence:0.782058; Annotation:sp|O64206|VG13_BPMD2 Gene 13 protein)	Heunggongvirae (4102)	VOG01432 (Prevalence:0.782058; Annotation:sp|O64206|VG13_BPMD2 Gene 13 protein)	Uroviricota (4102)	VOG01432 (Prevalence:0.782058; Annotation:sp|O64206|VG13_BPMD2 Gene 13 protein)	Caudoviricetes (4102)	VOG01432 (Prevalence:0.782058; Annotation:sp|O64206|VG13_BPMD2 Gene 13 protein)			Autographiviridae (376)	VOG00013 (Prevalence:0.986702; Annotation:sp|O64235|DPOL_BPMD2 DNA polymerase); VOG00093 (Prevalence:0.984043; Annotation:sp|P10310|TERL_BPT3 Terminase, large subunit); VOG00107 (Prevalence:0.744681; Annotation:sp|P03692|HELIC_BPT7 DNA helicase/primase); VOG00119 (Prevalence:0.744681; Annotation:sp|P00970|DNLI_BPT4 DNA ligase); VOG00196 (Prevalence:0.880319; Annotation:sp|P03726|EXLYS_BPT7 Peptid…			Lullwatervirus (1)
Duplodnaviria (4102)	VOG01432 (Prevalence:0.782058; Annotation:sp|O64206|VG13_BPMD2 Gene 13 protein)	Heunggongvirae (4102)	VOG01432 (Prevalence:0.782058; Annotation:sp|O64206|VG13_BPMD2 Gene 13 protein)	Uroviricota (4102)	VOG01432 (Prevalence:0.782058; Annotation:sp|O64206|VG13_BPMD2 Gene 13 protein)	Caudoviricetes (4102)	VOG01432 (Prevalence:0.782058; Annotation:sp|O64206|VG13_BPMD2 Gene 13 protein)			Autographiviridae (376)	VOG00013 (Prevalence:0.986702; Annotation:sp|O64235|DPOL_BPMD2 DNA polymerase); VOG00093 (Prevalence:0.984043; Annotation:sp|P10310|TERL_BPT3 Terminase, large subunit); VOG00107 (Prevalence:0.744681; Annotation:sp|P03692|HELIC_BPT7 DNA helicase/primase); VOG00119 (Prevalence:0.744681; Annotation:sp|P00970|DNLI_BPT4 DNA ligase); VOG00196 (Prevalence:0.880319; Annotation:sp|P03726|EXLYS_BPT7 Peptid…			Maculvirus (4)
Duplodnaviria (4102)	VOG01432 (Prevalence:0.782058; Annotation:sp|O64206|VG13_BPMD2 Gene 13 protein)	Heunggongvirae (4102)	VOG01432 (Prevalence:0.782058; Annotation:sp|O64206|VG13_BPMD2 Gene 13 protein)	Uroviricota (4102)	VOG01432 (Prevalence:0.782058; Annotation:sp|O64206|VG13_BPMD2 Gene 13 protein)	Caudoviricetes (4102)	VOG01432 (Prevalence:0.782058; Annotation:sp|O64206|VG13_BPMD2 Gene 13 protein)			Autographiviridae (376)	VOG00013 (Prevalence:0.986702; Annotation:sp|O64235|DPOL_BPMD2 DNA polymerase); VOG00093 (Prevalence:0.984043; Annotation:sp|P10310|TERL_BPT3 Terminase, large subunit); VOG00107 (Prevalence:0.744681; Annotation:sp|P03692|HELIC_BPT7 DNA helicase/primase); VOG00119 (Prevalence:0.744681; Annotation:sp|P00970|DNLI_BPT4 DNA ligase); VOG00196 (Prevalence:0.880319; Annotation:sp|P03726|EXLYS_BPT7 Peptid…	Melnykvirinae (14)	VOG00013 (Prevalence:1; Annotation:sp|O64235|DPOL_BPMD2 DNA polymerase); VOG00032 (Prevalence:0.857143; Annotation:sp|P04520|PRIM_BPT4 DNA primase); VOG00093 (Prevalence:1; Annotation:sp|P10310|TERL_BPT3 Terminase, large subunit); VOG00119 (Prevalence:0.928571; Annotation:sp|P00970|DNLI_BPT4 DNA ligase); VOG00160 (Prevalence:0.857143; Annotation:sp|Q7Y4Y9|DNMK_BPR69 Deoxynucleotide monophosphate …	Aerosvirus (3)
Duplodnaviria (4102)	VOG01432 (Prevalence:0.782058; Annotation:sp|O64206|VG13_BPMD2 Gene 13 protein)	Heunggongvirae (4102)	VOG01432 (Prevalence:0.782058; Annotation:sp|O64206|VG13_BPMD2 Gene 13 protein)	Uroviricota (4102)	VOG01432 (Prevalence:0.782058; Annotation:sp|O64206|VG13_BPMD2 Gene 13 protein)	Caudoviricetes (4102)	VOG01432 (Prevalence:0.782058; Annotation:sp|O64206|VG13_BPMD2 Gene 13 protein)			Autographiviridae (376)	VOG00013 (Prevalence:0.986702; Annotation:sp|O64235|DPOL_BPMD2 DNA polymerase); VOG00093 (Prevalence:0.984043; Annotation:sp|P10310|TERL_BPT3 Terminase, large subunit); VOG00107 (Prevalence:0.744681; Annotation:sp|P03692|HELIC_BPT7 DNA helicase/primase); VOG00119 (Prevalence:0.744681; Annotation:sp|P00970|DNLI_BPT4 DNA ligase); VOG00196 (Prevalence:0.880319; Annotation:sp|P03726|EXLYS_BPT7 Peptid…	Melnykvirinae (14)	VOG00013 (Prevalence:1; Annotation:sp|O64235|DPOL_BPMD2 DNA polymerase); VOG00032 (Prevalence:0.857143; Annotation:sp|P04520|PRIM_BPT4 DNA primase); VOG00093 (Prevalence:1; Annotation:sp|P10310|TERL_BPT3 Terminase, large subunit); VOG00119 (Prevalence:0.928571; Annotation:sp|P00970|DNLI_BPT4 DNA ligase); VOG00160 (Prevalence:0.857143; Annotation:sp|Q7Y4Y9|DNMK_BPR69 Deoxynucleotide monophosphate …	Aghbyvirus (1)
Duplodnaviria (4102)	VOG01432 (Prevalence:0.782058; Annotation:sp|O64206|VG13_BPMD2 Gene 13 protein)	Heunggongvirae (4102)	VOG01432 (Prevalence:0.782058; Annotation:sp|O64206|VG13_BPMD2 Gene 13 protein)	Uroviricota (4102)	VOG01432 (Prevalence:0.782058; Annotation:sp|O64206|VG13_BPMD2 Gene 13 protein)	Caudoviricetes (4102)	VOG01432 (Prevalence:0.782058; Annotation:sp|O64206|VG13_BPMD2 Gene 13 protein)			Autographiviridae (376)	VOG00013 (Prevalence:0.986702; Annotation:sp|O64235|DPOL_BPMD2 DNA polymerase); VOG00093 (Prevalence:0.984043; Annotation:sp|P10310|TERL_BPT3 Terminase, large subunit); VOG00107 (Prevalence:0.744681; Annotation:sp|P03692|HELIC_BPT7 DNA helicase/primase); VOG00119 (Prevalence:0.744681; Annotation:sp|P00970|DNLI_BPT4 DNA ligase); VOG00196 (Prevalence:0.880319; Annotation:sp|P03726|EXLYS_BPT7 Peptid…	Melnykvirinae (14)	VOG00013 (Prevalence:1; Annotation:sp|O64235|DPOL_BPMD2 DNA polymerase); VOG00032 (Prevalence:0.857143; Annotation:sp|P04520|PRIM_BPT4 DNA primase); VOG00093 (Prevalence:1; Annotation:sp|P10310|TERL_BPT3 Terminase, large subunit); VOG00119 (Prevalence:0.928571; Annotation:sp|P00970|DNLI_BPT4 DNA ligase); VOG00160 (Prevalence:0.857143; Annotation:sp|Q7Y4Y9|DNMK_BPR69 Deoxynucleotide monophosphate …	Ahphunavirus (2)
Duplodnaviria (4102)	VOG01432 (Prevalence:0.782058; Annotation:sp|O64206|VG13_BPMD2 Gene 13 protein)	Heunggongvirae (4102)	VOG01432 (Prevalence:0.782058; Annotation:sp|O64206|VG13_BPMD2 Gene 13 protein)	Uroviricota (4102)	VOG01432 (Prevalence:0.782058; Annotation:sp|O64206|VG13_BPMD2 Gene 13 protein)	Caudoviricetes (4102)	VOG01432 (Prevalence:0.782058; Annotation:sp|O64206|VG13_BPMD2 Gene 13 protein)			Autographiviridae (376)	VOG00013 (Prevalence:0.986702; Annotation:sp|O64235|DPOL_BPMD2 DNA polymerase); VOG00093 (Prevalence:0.984043; Annotation:sp|P10310|TERL_BPT3 Terminase, large subunit); VOG00107 (Prevalence:0.744681; Annotation:sp|P03692|HELIC_BPT7 DNA helicase/primase); VOG00119 (Prevalence:0.744681; Annotation:sp|P00970|DNLI_BPT4 DNA ligase); VOG00196 (Prevalence:0.880319; Annotation:sp|P03726|EXLYS_BPT7 Peptid…	Melnykvirinae (14)	VOG00013 (Prevalence:1; Annotation:sp|O64235|DPOL_BPMD2 DNA polymerase); VOG00032 (Prevalence:0.857143; Annotation:sp|P04520|PRIM_BPT4 DNA primase); VOG00093 (Prevalence:1; Annotation:sp|P10310|TERL_BPT3 Terminase, large subunit); VOG00119 (Prevalence:0.928571; Annotation:sp|P00970|DNLI_BPT4 DNA ligase); VOG00160 (Prevalence:0.857143; Annotation:sp|Q7Y4Y9|DNMK_BPR69 Deoxynucleotide monophosphate …	Cronosvirus (2)
Duplodnaviria (4102)	VOG01432 (Prevalence:0.782058; Annotation:sp|O64206|VG13_BPMD2 Gene 13 protein)	Heunggongvirae (4102)	VOG01432 (Prevalence:0.782058; Annotation:sp|O64206|VG13_BPMD2 Gene 13 protein)	Uroviricota (4102)	VOG01432 (Prevalence:0.782058; Annotation:sp|O64206|VG13_BPMD2 Gene 13 protein)	Caudoviricetes (4102)	VOG01432 (Prevalence:0.782058; Annotation:sp|O64206|VG13_BPMD2 Gene 13 protein)			Autographiviridae (376)	VOG00013 (Prevalence:0.986702; Annotation:sp|O64235|DPOL_BPMD2 DNA polymerase); VOG00093 (Prevalence:0.984043; Annotation:sp|P10310|TERL_BPT3 Terminase, large subunit); VOG00107 (Prevalence:0.744681; Annotation:sp|P03692|HELIC_BPT7 DNA helicase/primase); VOG00119 (Prevalence:0.744681; Annotation:sp|P00970|DNLI_BPT4 DNA ligase); VOG00196 (Prevalence:0.880319; Annotation:sp|P03726|EXLYS_BPT7 Peptid…	Melnykvirinae (14)	VOG00013 (Prevalence:1; Annotation:sp|O64235|DPOL_BPMD2 DNA polymerase); VOG00032 (Prevalence:0.857143; Annotation:sp|P04520|PRIM_BPT4 DNA primase); VOG00093 (Prevalence:1; Annotation:sp|P10310|TERL_BPT3 Terminase, large subunit); VOG00119 (Prevalence:0.928571; Annotation:sp|P00970|DNLI_BPT4 DNA ligase); VOG00160 (Prevalence:0.857143; Annotation:sp|Q7Y4Y9|DNMK_BPR69 Deoxynucleotide monophosphate …	Panjvirus (1)
Duplodnaviria (4102)	VOG01432 (Prevalence:0.782058; Annotation:sp|O64206|VG13_BPMD2 Gene 13 protein)	Heunggongvirae (4102)	VOG01432 (Prevalence:0.782058; Annotation:sp|O64206|VG13_BPMD2 Gene 13 protein)	Uroviricota (4102)	VOG01432 (Prevalence:0.782058; Annotation:sp|O64206|VG13_BPMD2 Gene 13 protein)	Caudoviricetes (4102)	VOG01432 (Prevalence:0.782058; Annotation:sp|O64206|VG13_BPMD2 Gene 13 protein)			Autographiviridae (376)	VOG00013 (Prevalence:0.986702; Annotation:sp|O64235|DPOL_BPMD2 DNA polymerase); VOG00093 (Prevalence:0.984043; Annotation:sp|P10310|TERL_BPT3 Terminase, large subunit); VOG00107 (Prevalence:0.744681; Annotation:sp|P03692|HELIC_BPT7 DNA helicase/primase); VOG00119 (Prevalence:0.744681; Annotation:sp|P00970|DNLI_BPT4 DNA ligase); VOG00196 (Prevalence:0.880319; Annotation:sp|P03726|EXLYS_BPT7 Peptid…	Melnykvirinae (14)	VOG00013 (Prevalence:1; Annotation:sp|O64235|DPOL_BPMD2 DNA polymerase); VOG00032 (Prevalence:0.857143; Annotation:sp|P04520|PRIM_BPT4 DNA primase); VOG00093 (Prevalence:1; Annotation:sp|P10310|TERL_BPT3 Terminase, large subunit); VOG00119 (Prevalence:0.928571; Annotation:sp|P00970|DNLI_BPT4 DNA ligase); VOG00160 (Prevalence:0.857143; Annotation:sp|Q7Y4Y9|DNMK_BPR69 Deoxynucleotide monophosphate …	Pienvirus (1)
Duplodnaviria (4102)	VOG01432 (Prevalence:0.782058; Annotation:sp|O64206|VG13_BPMD2 Gene 13 protein)	Heunggongvirae (4102)	VOG01432 (Prevalence:0.782058; Annotation:sp|O64206|VG13_BPMD2 Gene 13 protein)	Uroviricota (4102)	VOG01432 (Prevalence:0.782058; Annotation:sp|O64206|VG13_BPMD2 Gene 13 protein)	Caudoviricetes (4102)	VOG01432 (Prevalence:0.782058; Annotation:sp|O64206|VG13_BPMD2 Gene 13 protein)			Autographiviridae (376)	VOG00013 (Prevalence:0.986702; Annotation:sp|O64235|DPOL_BPMD2 DNA polymerase); VOG00093 (Prevalence:0.984043; Annotation:sp|P10310|TERL_BPT3 Terminase, large subunit); VOG00107 (Prevalence:0.744681; Annotation:sp|P03692|HELIC_BPT7 DNA helicase/primase); VOG00119 (Prevalence:0.744681; Annotation:sp|P00970|DNLI_BPT4 DNA ligase); VOG00196 (Prevalence:0.880319; Annotation:sp|P03726|EXLYS_BPT7 Peptid…	Melnykvirinae (14)	VOG00013 (Prevalence:1; Annotation:sp|O64235|DPOL_BPMD2 DNA polymerase); VOG00032 (Prevalence:0.857143; Annotation:sp|P04520|PRIM_BPT4 DNA primase); VOG00093 (Prevalence:1; Annotation:sp|P10310|TERL_BPT3 Terminase, large subunit); VOG00119 (Prevalence:0.928571; Annotation:sp|P00970|DNLI_BPT4 DNA ligase); VOG00160 (Prevalence:0.857143; Annotation:sp|Q7Y4Y9|DNMK_BPR69 Deoxynucleotide monophosphate …	Pokrovskaiavirus (2)
Duplodnaviria (4102)	VOG01432 (Prevalence:0.782058; Annotation:sp|O64206|VG13_BPMD2 Gene 13 protein)	Heunggongvirae (4102)	VOG01432 (Prevalence:0.782058; Annotation:sp|O64206|VG13_BPMD2 Gene 13 protein)	Uroviricota (4102)	VOG01432 (Prevalence:0.782058; Annotation:sp|O64206|VG13_BPMD2 Gene 13 protein)	Caudoviricetes (4102)	VOG01432 (Prevalence:0.782058; Annotation:sp|O64206|VG13_BPMD2 Gene 13 protein)			Autographiviridae (376)	VOG00013 (Prevalence:0.986702; Annotation:sp|O64235|DPOL_BPMD2 DNA polymerase); VOG00093 (Prevalence:0.984043; Annotation:sp|P10310|TERL_BPT3 Terminase, large subunit); VOG00107 (Prevalence:0.744681; Annotation:sp|P03692|HELIC_BPT7 DNA helicase/primase); VOG00119 (Prevalence:0.744681; Annotation:sp|P00970|DNLI_BPT4 DNA ligase); VOG00196 (Prevalence:0.880319; Annotation:sp|P03726|EXLYS_BPT7 Peptid…	Melnykvirinae (14)	VOG00013 (Prevalence:1; Annotation:sp|O64235|DPOL_BPMD2 DNA polymerase); VOG00032 (Prevalence:0.857143; Annotation:sp|P04520|PRIM_BPT4 DNA primase); VOG00093 (Prevalence:1; Annotation:sp|P10310|TERL_BPT3 Terminase, large subunit); VOG00119 (Prevalence:0.928571; Annotation:sp|P00970|DNLI_BPT4 DNA ligase); VOG00160 (Prevalence:0.857143; Annotation:sp|Q7Y4Y9|DNMK_BPR69 Deoxynucleotide monophosphate …	Wanjuvirus (2)
Duplodnaviria (4102)	VOG01432 (Prevalence:0.782058; Annotation:sp|O64206|VG13_BPMD2 Gene 13 protein)	Heunggongvirae (4102)	VOG01432 (Prevalence:0.782058; Annotation:sp|O64206|VG13_BPMD2 Gene 13 protein)	Uroviricota (4102)	VOG01432 (Prevalence:0.782058; Annotation:sp|O64206|VG13_BPMD2 Gene 13 protein)	Caudoviricetes (4102)	VOG01432 (Prevalence:0.782058; Annotation:sp|O64206|VG13_BPMD2 Gene 13 protein)			Autographiviridae (376)	VOG00013 (Prevalence:0.986702; Annotation:sp|O64235|DPOL_BPMD2 DNA polymerase); VOG00093 (Prevalence:0.984043; Annotation:sp|P10310|TERL_BPT3 Terminase, large subunit); VOG00107 (Prevalence:0.744681; Annotation:sp|P03692|HELIC_BPT7 DNA helicase/primase); VOG00119 (Prevalence:0.744681; Annotation:sp|P00970|DNLI_BPT4 DNA ligase); VOG00196 (Prevalence:0.880319; Annotation:sp|P03726|EXLYS_BPT7 Peptid…	Molineuxvirinae (22)	VOG00013 (Prevalence:1; Annotation:sp|O64235|DPOL_BPMD2 DNA polymerase); VOG00032 (Prevalence:1; Annotation:sp|P04520|PRIM_BPT4 DNA primase); VOG00035 (Prevalence:0.590909; Annotation:sp|P03796|Y77_BPT7 Protein 7.7); VOG00066 (Prevalence:0.863636; Annotation:sp|P25479|VPP_BPP2 Terminase, ATPase subunit); VOG00093 (Prevalence:1; Annotation:sp|P10310|TERL_BPT3 Terminase, large subunit); VOG00098 (P…	Acadevirus (4)
Duplodnaviria (4102)	VOG01432 (Prevalence:0.782058; Annotation:sp|O64206|VG13_BPMD2 Gene 13 protein)	Heunggongvirae (4102)	VOG01432 (Prevalence:0.782058; Annotation:sp|O64206|VG13_BPMD2 Gene 13 protein)	Uroviricota (4102)	VOG01432 (Prevalence:0.782058; Annotation:sp|O64206|VG13_BPMD2 Gene 13 protein)	Caudoviricetes (4102)	VOG01432 (Prevalence:0.782058; Annotation:sp|O64206|VG13_BPMD2 Gene 13 protein)			Autographiviridae (376)	VOG00013 (Prevalence:0.986702; Annotation:sp|O64235|DPOL_BPMD2 DNA polymerase); VOG00093 (Prevalence:0.984043; Annotation:sp|P10310|TERL_BPT3 Terminase, large subunit); VOG00107 (Prevalence:0.744681; Annotation:sp|P03692|HELIC_BPT7 DNA helicase/primase); VOG00119 (Prevalence:0.744681; Annotation:sp|P00970|DNLI_BPT4 DNA ligase); VOG00196 (Prevalence:0.880319; Annotation:sp|P03726|EXLYS_BPT7 Peptid…	Molineuxvirinae (22)	VOG00013 (Prevalence:1; Annotation:sp|O64235|DPOL_BPMD2 DNA polymerase); VOG00032 (Prevalence:1; Annotation:sp|P04520|PRIM_BPT4 DNA primase); VOG00035 (Prevalence:0.590909; Annotation:sp|P03796|Y77_BPT7 Protein 7.7); VOG00066 (Prevalence:0.863636; Annotation:sp|P25479|VPP_BPP2 Terminase, ATPase subunit); VOG00093 (Prevalence:1; Annotation:sp|P10310|TERL_BPT3 Terminase, large subunit); VOG00098 (P…	Axomammavirus (1)
Duplodnaviria (4102)	VOG01432 (Prevalence:0.782058; Annotation:sp|O64206|VG13_BPMD2 Gene 13 protein)	Heunggongvirae (4102)	VOG01432 (Prevalence:0.782058; Annotation:sp|O64206|VG13_BPMD2 Gene 13 protein)	Uroviricota (4102)	VOG01432 (Prevalence:0.782058; Annotation:sp|O64206|VG13_BPMD2 Gene 13 protein)	Caudoviricetes (4102)	VOG01432 (Prevalence:0.782058; Annotation:sp|O64206|VG13_BPMD2 Gene 13 protein)			Autographiviridae (376)	VOG00013 (Prevalence:0.986702; Annotation:sp|O64235|DPOL_BPMD2 DNA polymerase); VOG00093 (Prevalence:0.984043; Annotation:sp|P10310|TERL_BPT3 Terminase, large subunit); VOG00107 (Prevalence:0.744681; Annotation:sp|P03692|HELIC_BPT7 DNA helicase/primase); VOG00119 (Prevalence:0.744681; Annotation:sp|P00970|DNLI_BPT4 DNA ligase); VOG00196 (Prevalence:0.880319; Annotation:sp|P03726|EXLYS_BPT7 Peptid…	Molineuxvirinae (22)	VOG00013 (Prevalence:1; Annotation:sp|O64235|DPOL_BPMD2 DNA polymerase); VOG00032 (Prevalence:1; Annotation:sp|P04520|PRIM_BPT4 DNA primase); VOG00035 (Prevalence:0.590909; Annotation:sp|P03796|Y77_BPT7 Protein 7.7); VOG00066 (Prevalence:0.863636; Annotation:sp|P25479|VPP_BPP2 Terminase, ATPase subunit); VOG00093 (Prevalence:1; Annotation:sp|P10310|TERL_BPT3 Terminase, large subunit); VOG00098 (P…	Eracentumvirus (2)
Duplodnaviria (4102)	VOG01432 (Prevalence:0.782058; Annotation:sp|O64206|VG13_BPMD2 Gene 13 protein)	Heunggongvirae (4102)	VOG01432 (Prevalence:0.782058; Annotation:sp|O64206|VG13_BPMD2 Gene 13 protein)	Uroviricota (4102)	VOG01432 (Prevalence:0.782058; Annotation:sp|O64206|VG13_BPMD2 Gene 13 protein)	Caudoviricetes (4102)	VOG01432 (Prevalence:0.782058; Annotation:sp|O64206|VG13_BPMD2 Gene 13 protein)			Autographiviridae (376)	VOG00013 (Prevalence:0.986702; Annotation:sp|O64235|DPOL_BPMD2 DNA polymerase); VOG00093 (Prevalence:0.984043; Annotation:sp|P10310|TERL_BPT3 Terminase, large subunit); VOG00107 (Prevalence:0.744681; Annotation:sp|P03692|HELIC_BPT7 DNA helicase/primase); VOG00119 (Prevalence:0.744681; Annotation:sp|P00970|DNLI_BPT4 DNA ligase); VOG00196 (Prevalence:0.880319; Annotation:sp|P03726|EXLYS_BPT7 Peptid…	Molineuxvirinae (22)	VOG00013 (Prevalence:1; Annotation:sp|O64235|DPOL_BPMD2 DNA polymerase); VOG00032 (Prevalence:1; Annotation:sp|P04520|PRIM_BPT4 DNA primase); VOG00035 (Prevalence:0.590909; Annotation:sp|P03796|Y77_BPT7 Protein 7.7); VOG00066 (Prevalence:0.863636; Annotation:sp|P25479|VPP_BPP2 Terminase, ATPase subunit); VOG00093 (Prevalence:1; Annotation:sp|P10310|TERL_BPT3 Terminase, large subunit); VOG00098 (P…	Tuodvirus (1)
Duplodnaviria (4102)	VOG01432 (Prevalence:0.782058; Annotation:sp|O64206|VG13_BPMD2 Gene 13 protein)	Heunggongvirae (4102)	VOG01432 (Prevalence:0.782058; Annotation:sp|O64206|VG13_BPMD2 Gene 13 protein)	Uroviricota (4102)	VOG01432 (Prevalence:0.782058; Annotation:sp|O64206|VG13_BPMD2 Gene 13 protein)	Caudoviricetes (4102)	VOG01432 (Prevalence:0.782058; Annotation:sp|O64206|VG13_BPMD2 Gene 13 protein)			Autographiviridae (376)	VOG00013 (Prevalence:0.986702; Annotation:sp|O64235|DPOL_BPMD2 DNA polymerase); VOG00093 (Prevalence:0.984043; Annotation:sp|P10310|TERL_BPT3 Terminase, large subunit); VOG00107 (Prevalence:0.744681; Annotation:sp|P03692|HELIC_BPT7 DNA helicase/primase); VOG00119 (Prevalence:0.744681; Annotation:sp|P00970|DNLI_BPT4 DNA ligase); VOG00196 (Prevalence:0.880319; Annotation:sp|P03726|EXLYS_BPT7 Peptid…	Molineuxvirinae (22)	VOG00013 (Prevalence:1; Annotation:sp|O64235|DPOL_BPMD2 DNA polymerase); VOG00032 (Prevalence:1; Annotation:sp|P04520|PRIM_BPT4 DNA primase); VOG00035 (Prevalence:0.590909; Annotation:sp|P03796|Y77_BPT7 Protein 7.7); VOG00066 (Prevalence:0.863636; Annotation:sp|P25479|VPP_BPP2 Terminase, ATPase subunit); VOG00093 (Prevalence:1; Annotation:sp|P10310|TERL_BPT3 Terminase, large subunit); VOG00098 (P…	Vectrevirus (11)	VOG00009 (Prevalence:0.727273; Annotation:sp|P03795|Y28_BPT7 Protein 2.8); VOG00013 (Prevalence:1; Annotation:sp|O64235|DPOL_BPMD2 DNA polymerase); VOG00032 (Prevalence:1; Annotation:sp|P04520|PRIM_BPT4 DNA primase); VOG00035 (Prevalence:0.636364; Annotation:sp|P03796|Y77_BPT7 Protein 7.7); VOG00066 (Prevalence:0.818182; Annotation:sp|P25479|VPP_BPP2 Terminase, ATPase subunit); VOG00093 (Prevalen…
Duplodnaviria (4102)	VOG01432 (Prevalence:0.782058; Annotation:sp|O64206|VG13_BPMD2 Gene 13 protein)	Heunggongvirae (4102)	VOG01432 (Prevalence:0.782058; Annotation:sp|O64206|VG13_BPMD2 Gene 13 protein)	Uroviricota (4102)	VOG01432 (Prevalence:0.782058; Annotation:sp|O64206|VG13_BPMD2 Gene 13 protein)	Caudoviricetes (4102)	VOG01432 (Prevalence:0.782058; Annotation:sp|O64206|VG13_BPMD2 Gene 13 protein)			Autographiviridae (376)	VOG00013 (Prevalence:0.986702; Annotation:sp|O64235|DPOL_BPMD2 DNA polymerase); VOG00093 (Prevalence:0.984043; Annotation:sp|P10310|TERL_BPT3 Terminase, large subunit); VOG00107 (Prevalence:0.744681; Annotation:sp|P03692|HELIC_BPT7 DNA helicase/primase); VOG00119 (Prevalence:0.744681; Annotation:sp|P00970|DNLI_BPT4 DNA ligase); VOG00196 (Prevalence:0.880319; Annotation:sp|P03726|EXLYS_BPT7 Peptid…	Molineuxvirinae (22)	VOG00013 (Prevalence:1; Annotation:sp|O64235|DPOL_BPMD2 DNA polymerase); VOG00032 (Prevalence:1; Annotation:sp|P04520|PRIM_BPT4 DNA primase); VOG00035 (Prevalence:0.590909; Annotation:sp|P03796|Y77_BPT7 Protein 7.7); VOG00066 (Prevalence:0.863636; Annotation:sp|P25479|VPP_BPP2 Terminase, ATPase subunit); VOG00093 (Prevalence:1; Annotation:sp|P10310|TERL_BPT3 Terminase, large subunit); VOG00098 (P…	Zindervirus (3)
Duplodnaviria (4102)	VOG01432 (Prevalence:0.782058; Annotation:sp|O64206|VG13_BPMD2 Gene 13 protein)	Heunggongvirae (4102)	VOG01432 (Prevalence:0.782058; Annotation:sp|O64206|VG13_BPMD2 Gene 13 protein)	Uroviricota (4102)	VOG01432 (Prevalence:0.782058; Annotation:sp|O64206|VG13_BPMD2 Gene 13 protein)	Caudoviricetes (4102)	VOG01432 (Prevalence:0.782058; Annotation:sp|O64206|VG13_BPMD2 Gene 13 protein)			Autographiviridae (376)	VOG00013 (Prevalence:0.986702; Annotation:sp|O64235|DPOL_BPMD2 DNA polymerase); VOG00093 (Prevalence:0.984043; Annotation:sp|P10310|TERL_BPT3 Terminase, large subunit); VOG00107 (Prevalence:0.744681; Annotation:sp|P03692|HELIC_BPT7 DNA helicase/primase); VOG00119 (Prevalence:0.744681; Annotation:sp|P00970|DNLI_BPT4 DNA ligase); VOG00196 (Prevalence:0.880319; Annotation:sp|P03726|EXLYS_BPT7 Peptid…			Napahaivirus (1)
Duplodnaviria (4102)	VOG01432 (Prevalence:0.782058; Annotation:sp|O64206|VG13_BPMD2 Gene 13 protein)	Heunggongvirae (4102)	VOG01432 (Prevalence:0.782058; Annotation:sp|O64206|VG13_BPMD2 Gene 13 protein)	Uroviricota (4102)	VOG01432 (Prevalence:0.782058; Annotation:sp|O64206|VG13_BPMD2 Gene 13 protein)	Caudoviricetes (4102)	VOG01432 (Prevalence:0.782058; Annotation:sp|O64206|VG13_BPMD2 Gene 13 protein)			Autographiviridae (376)	VOG00013 (Prevalence:0.986702; Annotation:sp|O64235|DPOL_BPMD2 DNA polymerase); VOG00093 (Prevalence:0.984043; Annotation:sp|P10310|TERL_BPT3 Terminase, large subunit); VOG00107 (Prevalence:0.744681; Annotation:sp|P03692|HELIC_BPT7 DNA helicase/primase); VOG00119 (Prevalence:0.744681; Annotation:sp|P00970|DNLI_BPT4 DNA ligase); VOG00196 (Prevalence:0.880319; Annotation:sp|P03726|EXLYS_BPT7 Peptid…			Nohivirus (1)
Duplodnaviria (4102)	VOG01432 (Prevalence:0.782058; Annotation:sp|O64206|VG13_BPMD2 Gene 13 protein)	Heunggongvirae (4102)	VOG01432 (Prevalence:0.782058; Annotation:sp|O64206|VG13_BPMD2 Gene 13 protein)	Uroviricota (4102)	VOG01432 (Prevalence:0.782058; Annotation:sp|O64206|VG13_BPMD2 Gene 13 protein)	Caudoviricetes (4102)	VOG01432 (Prevalence:0.782058; Annotation:sp|O64206|VG13_BPMD2 Gene 13 protein)			Autographiviridae (376)	VOG00013 (Prevalence:0.986702; Annotation:sp|O64235|DPOL_BPMD2 DNA polymerase); VOG00093 (Prevalence:0.984043; Annotation:sp|P10310|TERL_BPT3 Terminase, large subunit); VOG00107 (Prevalence:0.744681; Annotation:sp|P03692|HELIC_BPT7 DNA helicase/primase); VOG00119 (Prevalence:0.744681; Annotation:sp|P00970|DNLI_BPT4 DNA ligase); VOG00196 (Prevalence:0.880319; Annotation:sp|P03726|EXLYS_BPT7 Peptid…			Oinezvirus (1)
Duplodnaviria (4102)	VOG01432 (Prevalence:0.782058; Annotation:sp|O64206|VG13_BPMD2 Gene 13 protein)	Heunggongvirae (4102)	VOG01432 (Prevalence:0.782058; Annotation:sp|O64206|VG13_BPMD2 Gene 13 protein)	Uroviricota (4102)	VOG01432 (Prevalence:0.782058; Annotation:sp|O64206|VG13_BPMD2 Gene 13 protein)	Caudoviricetes (4102)	VOG01432 (Prevalence:0.782058; Annotation:sp|O64206|VG13_BPMD2 Gene 13 protein)			Autographiviridae (376)	VOG00013 (Prevalence:0.986702; Annotation:sp|O64235|DPOL_BPMD2 DNA polymerase); VOG00093 (Prevalence:0.984043; Annotation:sp|P10310|TERL_BPT3 Terminase, large subunit); VOG00107 (Prevalence:0.744681; Annotation:sp|P03692|HELIC_BPT7 DNA helicase/primase); VOG00119 (Prevalence:0.744681; Annotation:sp|P00970|DNLI_BPT4 DNA ligase); VOG00196 (Prevalence:0.880319; Annotation:sp|P03726|EXLYS_BPT7 Peptid…	Okabevirinae (8)		Ampunavirus (2)
Duplodnaviria (4102)	VOG01432 (Prevalence:0.782058; Annotation:sp|O64206|VG13_BPMD2 Gene 13 protein)	Heunggongvirae (4102)	VOG01432 (Prevalence:0.782058; Annotation:sp|O64206|VG13_BPMD2 Gene 13 protein)	Uroviricota (4102)	VOG01432 (Prevalence:0.782058; Annotation:sp|O64206|VG13_BPMD2 Gene 13 protein)	Caudoviricetes (4102)	VOG01432 (Prevalence:0.782058; Annotation:sp|O64206|VG13_BPMD2 Gene 13 protein)			Autographiviridae (376)	VOG00013 (Prevalence:0.986702; Annotation:sp|O64235|DPOL_BPMD2 DNA polymerase); VOG00093 (Prevalence:0.984043; Annotation:sp|P10310|TERL_BPT3 Terminase, large subunit); VOG00107 (Prevalence:0.744681; Annotation:sp|P03692|HELIC_BPT7 DNA helicase/primase); VOG00119 (Prevalence:0.744681; Annotation:sp|P00970|DNLI_BPT4 DNA ligase); VOG00196 (Prevalence:0.880319; Annotation:sp|P03726|EXLYS_BPT7 Peptid…	Okabevirinae (8)		Higashivirus (2)
Duplodnaviria (4102)	VOG01432 (Prevalence:0.782058; Annotation:sp|O64206|VG13_BPMD2 Gene 13 protein)	Heunggongvirae (4102)	VOG01432 (Prevalence:0.782058; Annotation:sp|O64206|VG13_BPMD2 Gene 13 protein)	Uroviricota (4102)	VOG01432 (Prevalence:0.782058; Annotation:sp|O64206|VG13_BPMD2 Gene 13 protein)	Caudoviricetes (4102)	VOG01432 (Prevalence:0.782058; Annotation:sp|O64206|VG13_BPMD2 Gene 13 protein)			Autographiviridae (376)	VOG00013 (Prevalence:0.986702; Annotation:sp|O64235|DPOL_BPMD2 DNA polymerase); VOG00093 (Prevalence:0.984043; Annotation:sp|P10310|TERL_BPT3 Terminase, large subunit); VOG00107 (Prevalence:0.744681; Annotation:sp|P03692|HELIC_BPT7 DNA helicase/primase); VOG00119 (Prevalence:0.744681; Annotation:sp|P00970|DNLI_BPT4 DNA ligase); VOG00196 (Prevalence:0.880319; Annotation:sp|P03726|EXLYS_BPT7 Peptid…	Okabevirinae (8)		Mguuvirus (1)
Duplodnaviria (4102)	VOG01432 (Prevalence:0.782058; Annotation:sp|O64206|VG13_BPMD2 Gene 13 protein)	Heunggongvirae (4102)	VOG01432 (Prevalence:0.782058; Annotation:sp|O64206|VG13_BPMD2 Gene 13 protein)	Uroviricota (4102)	VOG01432 (Prevalence:0.782058; Annotation:sp|O64206|VG13_BPMD2 Gene 13 protein)	Caudoviricetes (4102)	VOG01432 (Prevalence:0.782058; Annotation:sp|O64206|VG13_BPMD2 Gene 13 protein)			Autographiviridae (376)	VOG00013 (Prevalence:0.986702; Annotation:sp|O64235|DPOL_BPMD2 DNA polymerase); VOG00093 (Prevalence:0.984043; Annotation:sp|P10310|TERL_BPT3 Terminase, large subunit); VOG00107 (Prevalence:0.744681; Annotation:sp|P03692|HELIC_BPT7 DNA helicase/primase); VOG00119 (Prevalence:0.744681; Annotation:sp|P00970|DNLI_BPT4 DNA ligase); VOG00196 (Prevalence:0.880319; Annotation:sp|P03726|EXLYS_BPT7 Peptid…	Okabevirinae (8)		Risjevirus (2)
Duplodnaviria (4102)	VOG01432 (Prevalence:0.782058; Annotation:sp|O64206|VG13_BPMD2 Gene 13 protein)	Heunggongvirae (4102)	VOG01432 (Prevalence:0.782058; Annotation:sp|O64206|VG13_BPMD2 Gene 13 protein)	Uroviricota (4102)	VOG01432 (Prevalence:0.782058; Annotation:sp|O64206|VG13_BPMD2 Gene 13 protein)	Caudoviricetes (4102)	VOG01432 (Prevalence:0.782058; Annotation:sp|O64206|VG13_BPMD2 Gene 13 protein)			Autographiviridae (376)	VOG00013 (Prevalence:0.986702; Annotation:sp|O64235|DPOL_BPMD2 DNA polymerase); VOG00093 (Prevalence:0.984043; Annotation:sp|P10310|TERL_BPT3 Terminase, large subunit); VOG00107 (Prevalence:0.744681; Annotation:sp|P03692|HELIC_BPT7 DNA helicase/primase); VOG00119 (Prevalence:0.744681; Annotation:sp|P00970|DNLI_BPT4 DNA ligase); VOG00196 (Prevalence:0.880319; Annotation:sp|P03726|EXLYS_BPT7 Peptid…	Okabevirinae (8)		Sukuvirus (1)
Duplodnaviria (4102)	VOG01432 (Prevalence:0.782058; Annotation:sp|O64206|VG13_BPMD2 Gene 13 protein)	Heunggongvirae (4102)	VOG01432 (Prevalence:0.782058; Annotation:sp|O64206|VG13_BPMD2 Gene 13 protein)	Uroviricota (4102)	VOG01432 (Prevalence:0.782058; Annotation:sp|O64206|VG13_BPMD2 Gene 13 protein)	Caudoviricetes (4102)	VOG01432 (Prevalence:0.782058; Annotation:sp|O64206|VG13_BPMD2 Gene 13 protein)			Autographiviridae (376)	VOG00013 (Prevalence:0.986702; Annotation:sp|O64235|DPOL_BPMD2 DNA polymerase); VOG00093 (Prevalence:0.984043; Annotation:sp|P10310|TERL_BPT3 Terminase, large subunit); VOG00107 (Prevalence:0.744681; Annotation:sp|P03692|HELIC_BPT7 DNA helicase/primase); VOG00119 (Prevalence:0.744681; Annotation:sp|P00970|DNLI_BPT4 DNA ligase); VOG00196 (Prevalence:0.880319; Annotation:sp|P03726|EXLYS_BPT7 Peptid…			Paadamvirus (1)
Duplodnaviria (4102)	VOG01432 (Prevalence:0.782058; Annotation:sp|O64206|VG13_BPMD2 Gene 13 protein)	Heunggongvirae (4102)	VOG01432 (Prevalence:0.782058; Annotation:sp|O64206|VG13_BPMD2 Gene 13 protein)	Uroviricota (4102)	VOG01432 (Prevalence:0.782058; Annotation:sp|O64206|VG13_BPMD2 Gene 13 protein)	Caudoviricetes (4102)	VOG01432 (Prevalence:0.782058; Annotation:sp|O64206|VG13_BPMD2 Gene 13 protein)			Autographiviridae (376)	VOG00013 (Prevalence:0.986702; Annotation:sp|O64235|DPOL_BPMD2 DNA polymerase); VOG00093 (Prevalence:0.984043; Annotation:sp|P10310|TERL_BPT3 Terminase, large subunit); VOG00107 (Prevalence:0.744681; Annotation:sp|P03692|HELIC_BPT7 DNA helicase/primase); VOG00119 (Prevalence:0.744681; Annotation:sp|P00970|DNLI_BPT4 DNA ligase); VOG00196 (Prevalence:0.880319; Annotation:sp|P03726|EXLYS_BPT7 Peptid…			Pagavirus (1)
Duplodnaviria (4102)	VOG01432 (Prevalence:0.782058; Annotation:sp|O64206|VG13_BPMD2 Gene 13 protein)	Heunggongvirae (4102)	VOG01432 (Prevalence:0.782058; Annotation:sp|O64206|VG13_BPMD2 Gene 13 protein)	Uroviricota (4102)	VOG01432 (Prevalence:0.782058; Annotation:sp|O64206|VG13_BPMD2 Gene 13 protein)	Caudoviricetes (4102)	VOG01432 (Prevalence:0.782058; Annotation:sp|O64206|VG13_BPMD2 Gene 13 protein)			Autographiviridae (376)	VOG00013 (Prevalence:0.986702; Annotation:sp|O64235|DPOL_BPMD2 DNA polymerase); VOG00093 (Prevalence:0.984043; Annotation:sp|P10310|TERL_BPT3 Terminase, large subunit); VOG00107 (Prevalence:0.744681; Annotation:sp|P03692|HELIC_BPT7 DNA helicase/primase); VOG00119 (Prevalence:0.744681; Annotation:sp|P00970|DNLI_BPT4 DNA ligase); VOG00196 (Prevalence:0.880319; Annotation:sp|P03726|EXLYS_BPT7 Peptid…			Pairvirus (1)
Duplodnaviria (4102)	VOG01432 (Prevalence:0.782058; Annotation:sp|O64206|VG13_BPMD2 Gene 13 protein)	Heunggongvirae (4102)	VOG01432 (Prevalence:0.782058; Annotation:sp|O64206|VG13_BPMD2 Gene 13 protein)	Uroviricota (4102)	VOG01432 (Prevalence:0.782058; Annotation:sp|O64206|VG13_BPMD2 Gene 13 protein)	Caudoviricetes (4102)	VOG01432 (Prevalence:0.782058; Annotation:sp|O64206|VG13_BPMD2 Gene 13 protein)			Autographiviridae (376)	VOG00013 (Prevalence:0.986702; Annotation:sp|O64235|DPOL_BPMD2 DNA polymerase); VOG00093 (Prevalence:0.984043; Annotation:sp|P10310|TERL_BPT3 Terminase, large subunit); VOG00107 (Prevalence:0.744681; Annotation:sp|P03692|HELIC_BPT7 DNA helicase/primase); VOG00119 (Prevalence:0.744681; Annotation:sp|P00970|DNLI_BPT4 DNA ligase); VOG00196 (Prevalence:0.880319; Annotation:sp|P03726|EXLYS_BPT7 Peptid…			Pedosvirus (1)
Duplodnaviria (4102)	VOG01432 (Prevalence:0.782058; Annotation:sp|O64206|VG13_BPMD2 Gene 13 protein)	Heunggongvirae (4102)	VOG01432 (Prevalence:0.782058; Annotation:sp|O64206|VG13_BPMD2 Gene 13 protein)	Uroviricota (4102)	VOG01432 (Prevalence:0.782058; Annotation:sp|O64206|VG13_BPMD2 Gene 13 protein)	Caudoviricetes (4102)	VOG01432 (Prevalence:0.782058; Annotation:sp|O64206|VG13_BPMD2 Gene 13 protein)			Autographiviridae (376)	VOG00013 (Prevalence:0.986702; Annotation:sp|O64235|DPOL_BPMD2 DNA polymerase); VOG00093 (Prevalence:0.984043; Annotation:sp|P10310|TERL_BPT3 Terminase, large subunit); VOG00107 (Prevalence:0.744681; Annotation:sp|P03692|HELIC_BPT7 DNA helicase/primase); VOG00119 (Prevalence:0.744681; Annotation:sp|P00970|DNLI_BPT4 DNA ligase); VOG00196 (Prevalence:0.880319; Annotation:sp|P03726|EXLYS_BPT7 Peptid…			Pekhitvirus (1)
Duplodnaviria (4102)	VOG01432 (Prevalence:0.782058; Annotation:sp|O64206|VG13_BPMD2 Gene 13 protein)	Heunggongvirae (4102)	VOG01432 (Prevalence:0.782058; Annotation:sp|O64206|VG13_BPMD2 Gene 13 protein)	Uroviricota (4102)	VOG01432 (Prevalence:0.782058; Annotation:sp|O64206|VG13_BPMD2 Gene 13 protein)	Caudoviricetes (4102)	VOG01432 (Prevalence:0.782058; Annotation:sp|O64206|VG13_BPMD2 Gene 13 protein)			Autographiviridae (376)	VOG00013 (Prevalence:0.986702; Annotation:sp|O64235|DPOL_BPMD2 DNA polymerase); VOG00093 (Prevalence:0.984043; Annotation:sp|P10310|TERL_BPT3 Terminase, large subunit); VOG00107 (Prevalence:0.744681; Annotation:sp|P03692|HELIC_BPT7 DNA helicase/primase); VOG00119 (Prevalence:0.744681; Annotation:sp|P00970|DNLI_BPT4 DNA ligase); VOG00196 (Prevalence:0.880319; Annotation:sp|P03726|EXLYS_BPT7 Peptid…			Pelagivirus (2)
Duplodnaviria (4102)	VOG01432 (Prevalence:0.782058; Annotation:sp|O64206|VG13_BPMD2 Gene 13 protein)	Heunggongvirae (4102)	VOG01432 (Prevalence:0.782058; Annotation:sp|O64206|VG13_BPMD2 Gene 13 protein)	Uroviricota (4102)	VOG01432 (Prevalence:0.782058; Annotation:sp|O64206|VG13_BPMD2 Gene 13 protein)	Caudoviricetes (4102)	VOG01432 (Prevalence:0.782058; Annotation:sp|O64206|VG13_BPMD2 Gene 13 protein)			Autographiviridae (376)	VOG00013 (Prevalence:0.986702; Annotation:sp|O64235|DPOL_BPMD2 DNA polymerase); VOG00093 (Prevalence:0.984043; Annotation:sp|P10310|TERL_BPT3 Terminase, large subunit); VOG00107 (Prevalence:0.744681; Annotation:sp|P03692|HELIC_BPT7 DNA helicase/primase); VOG00119 (Prevalence:0.744681; Annotation:sp|P00970|DNLI_BPT4 DNA ligase); VOG00196 (Prevalence:0.880319; Annotation:sp|P03726|EXLYS_BPT7 Peptid…			Percyvirus (1)
Duplodnaviria (4102)	VOG01432 (Prevalence:0.782058; Annotation:sp|O64206|VG13_BPMD2 Gene 13 protein)	Heunggongvirae (4102)	VOG01432 (Prevalence:0.782058; Annotation:sp|O64206|VG13_BPMD2 Gene 13 protein)	Uroviricota (4102)	VOG01432 (Prevalence:0.782058; Annotation:sp|O64206|VG13_BPMD2 Gene 13 protein)	Caudoviricetes (4102)	VOG01432 (Prevalence:0.782058; Annotation:sp|O64206|VG13_BPMD2 Gene 13 protein)			Autographiviridae (376)	VOG00013 (Prevalence:0.986702; Annotation:sp|O64235|DPOL_BPMD2 DNA polymerase); VOG00093 (Prevalence:0.984043; Annotation:sp|P10310|TERL_BPT3 Terminase, large subunit); VOG00107 (Prevalence:0.744681; Annotation:sp|P03692|HELIC_BPT7 DNA helicase/primase); VOG00119 (Prevalence:0.744681; Annotation:sp|P00970|DNLI_BPT4 DNA ligase); VOG00196 (Prevalence:0.880319; Annotation:sp|P03726|EXLYS_BPT7 Peptid…			Piedvirus (1)
Duplodnaviria (4102)	VOG01432 (Prevalence:0.782058; Annotation:sp|O64206|VG13_BPMD2 Gene 13 protein)	Heunggongvirae (4102)	VOG01432 (Prevalence:0.782058; Annotation:sp|O64206|VG13_BPMD2 Gene 13 protein)	Uroviricota (4102)	VOG01432 (Prevalence:0.782058; Annotation:sp|O64206|VG13_BPMD2 Gene 13 protein)	Caudoviricetes (4102)	VOG01432 (Prevalence:0.782058; Annotation:sp|O64206|VG13_BPMD2 Gene 13 protein)			Autographiviridae (376)	VOG00013 (Prevalence:0.986702; Annotation:sp|O64235|DPOL_BPMD2 DNA polymerase); VOG00093 (Prevalence:0.984043; Annotation:sp|P10310|TERL_BPT3 Terminase, large subunit); VOG00107 (Prevalence:0.744681; Annotation:sp|P03692|HELIC_BPT7 DNA helicase/primase); VOG00119 (Prevalence:0.744681; Annotation:sp|P00970|DNLI_BPT4 DNA ligase); VOG00196 (Prevalence:0.880319; Annotation:sp|P03726|EXLYS_BPT7 Peptid…			Podivirus (1)
Duplodnaviria (4102)	VOG01432 (Prevalence:0.782058; Annotation:sp|O64206|VG13_BPMD2 Gene 13 protein)	Heunggongvirae (4102)	VOG01432 (Prevalence:0.782058; Annotation:sp|O64206|VG13_BPMD2 Gene 13 protein)	Uroviricota (4102)	VOG01432 (Prevalence:0.782058; Annotation:sp|O64206|VG13_BPMD2 Gene 13 protein)	Caudoviricetes (4102)	VOG01432 (Prevalence:0.782058; Annotation:sp|O64206|VG13_BPMD2 Gene 13 protein)			Autographiviridae (376)	VOG00013 (Prevalence:0.986702; Annotation:sp|O64235|DPOL_BPMD2 DNA polymerase); VOG00093 (Prevalence:0.984043; Annotation:sp|P10310|TERL_BPT3 Terminase, large subunit); VOG00107 (Prevalence:0.744681; Annotation:sp|P03692|HELIC_BPT7 DNA helicase/primase); VOG00119 (Prevalence:0.744681; Annotation:sp|P00970|DNLI_BPT4 DNA ligase); VOG00196 (Prevalence:0.880319; Annotation:sp|P03726|EXLYS_BPT7 Peptid…			Pollyceevirus (1)
Duplodnaviria (4102)	VOG01432 (Prevalence:0.782058; Annotation:sp|O64206|VG13_BPMD2 Gene 13 protein)	Heunggongvirae (4102)	VOG01432 (Prevalence:0.782058; Annotation:sp|O64206|VG13_BPMD2 Gene 13 protein)	Uroviricota (4102)	VOG01432 (Prevalence:0.782058; Annotation:sp|O64206|VG13_BPMD2 Gene 13 protein)	Caudoviricetes (4102)	VOG01432 (Prevalence:0.782058; Annotation:sp|O64206|VG13_BPMD2 Gene 13 protein)			Autographiviridae (376)	VOG00013 (Prevalence:0.986702; Annotation:sp|O64235|DPOL_BPMD2 DNA polymerase); VOG00093 (Prevalence:0.984043; Annotation:sp|P10310|TERL_BPT3 Terminase, large subunit); VOG00107 (Prevalence:0.744681; Annotation:sp|P03692|HELIC_BPT7 DNA helicase/primase); VOG00119 (Prevalence:0.744681; Annotation:sp|P00970|DNLI_BPT4 DNA ligase); VOG00196 (Prevalence:0.880319; Annotation:sp|P03726|EXLYS_BPT7 Peptid…			Poseidonvirus (1)
Duplodnaviria (4102)	VOG01432 (Prevalence:0.782058; Annotation:sp|O64206|VG13_BPMD2 Gene 13 protein)	Heunggongvirae (4102)	VOG01432 (Prevalence:0.782058; Annotation:sp|O64206|VG13_BPMD2 Gene 13 protein)	Uroviricota (4102)	VOG01432 (Prevalence:0.782058; Annotation:sp|O64206|VG13_BPMD2 Gene 13 protein)	Caudoviricetes (4102)	VOG01432 (Prevalence:0.782058; Annotation:sp|O64206|VG13_BPMD2 Gene 13 protein)			Autographiviridae (376)	VOG00013 (Prevalence:0.986702; Annotation:sp|O64235|DPOL_BPMD2 DNA polymerase); VOG00093 (Prevalence:0.984043; Annotation:sp|P10310|TERL_BPT3 Terminase, large subunit); VOG00107 (Prevalence:0.744681; Annotation:sp|P03692|HELIC_BPT7 DNA helicase/primase); VOG00119 (Prevalence:0.744681; Annotation:sp|P00970|DNLI_BPT4 DNA ligase); VOG00196 (Prevalence:0.880319; Annotation:sp|P03726|EXLYS_BPT7 Peptid…			Powvirus (1)
Duplodnaviria (4102)	VOG01432 (Prevalence:0.782058; Annotation:sp|O64206|VG13_BPMD2 Gene 13 protein)	Heunggongvirae (4102)	VOG01432 (Prevalence:0.782058; Annotation:sp|O64206|VG13_BPMD2 Gene 13 protein)	Uroviricota (4102)	VOG01432 (Prevalence:0.782058; Annotation:sp|O64206|VG13_BPMD2 Gene 13 protein)	Caudoviricetes (4102)	VOG01432 (Prevalence:0.782058; Annotation:sp|O64206|VG13_BPMD2 Gene 13 protein)			Autographiviridae (376)	VOG00013 (Prevalence:0.986702; Annotation:sp|O64235|DPOL_BPMD2 DNA polymerase); VOG00093 (Prevalence:0.984043; Annotation:sp|P10310|TERL_BPT3 Terminase, large subunit); VOG00107 (Prevalence:0.744681; Annotation:sp|P03692|HELIC_BPT7 DNA helicase/primase); VOG00119 (Prevalence:0.744681; Annotation:sp|P00970|DNLI_BPT4 DNA ligase); VOG00196 (Prevalence:0.880319; Annotation:sp|P03726|EXLYS_BPT7 Peptid…			Pradovirus (5)
Duplodnaviria (4102)	VOG01432 (Prevalence:0.782058; Annotation:sp|O64206|VG13_BPMD2 Gene 13 protein)	Heunggongvirae (4102)	VOG01432 (Prevalence:0.782058; Annotation:sp|O64206|VG13_BPMD2 Gene 13 protein)	Uroviricota (4102)	VOG01432 (Prevalence:0.782058; Annotation:sp|O64206|VG13_BPMD2 Gene 13 protein)	Caudoviricetes (4102)	VOG01432 (Prevalence:0.782058; Annotation:sp|O64206|VG13_BPMD2 Gene 13 protein)			Autographiviridae (376)	VOG00013 (Prevalence:0.986702; Annotation:sp|O64235|DPOL_BPMD2 DNA polymerase); VOG00093 (Prevalence:0.984043; Annotation:sp|P10310|TERL_BPT3 Terminase, large subunit); VOG00107 (Prevalence:0.744681; Annotation:sp|P03692|HELIC_BPT7 DNA helicase/primase); VOG00119 (Prevalence:0.744681; Annotation:sp|P00970|DNLI_BPT4 DNA ligase); VOG00196 (Prevalence:0.880319; Annotation:sp|P03726|EXLYS_BPT7 Peptid…			Qadamvirus (1)
Duplodnaviria (4102)	VOG01432 (Prevalence:0.782058; Annotation:sp|O64206|VG13_BPMD2 Gene 13 protein)	Heunggongvirae (4102)	VOG01432 (Prevalence:0.782058; Annotation:sp|O64206|VG13_BPMD2 Gene 13 protein)	Uroviricota (4102)	VOG01432 (Prevalence:0.782058; Annotation:sp|O64206|VG13_BPMD2 Gene 13 protein)	Caudoviricetes (4102)	VOG01432 (Prevalence:0.782058; Annotation:sp|O64206|VG13_BPMD2 Gene 13 protein)			Autographiviridae (376)	VOG00013 (Prevalence:0.986702; Annotation:sp|O64235|DPOL_BPMD2 DNA polymerase); VOG00093 (Prevalence:0.984043; Annotation:sp|P10310|TERL_BPT3 Terminase, large subunit); VOG00107 (Prevalence:0.744681; Annotation:sp|P03692|HELIC_BPT7 DNA helicase/primase); VOG00119 (Prevalence:0.744681; Annotation:sp|P00970|DNLI_BPT4 DNA ligase); VOG00196 (Prevalence:0.880319; Annotation:sp|P03726|EXLYS_BPT7 Peptid…			Scottvirus (1)
Duplodnaviria (4102)	VOG01432 (Prevalence:0.782058; Annotation:sp|O64206|VG13_BPMD2 Gene 13 protein)	Heunggongvirae (4102)	VOG01432 (Prevalence:0.782058; Annotation:sp|O64206|VG13_BPMD2 Gene 13 protein)	Uroviricota (4102)	VOG01432 (Prevalence:0.782058; Annotation:sp|O64206|VG13_BPMD2 Gene 13 protein)	Caudoviricetes (4102)	VOG01432 (Prevalence:0.782058; Annotation:sp|O64206|VG13_BPMD2 Gene 13 protein)			Autographiviridae (376)	VOG00013 (Prevalence:0.986702; Annotation:sp|O64235|DPOL_BPMD2 DNA polymerase); VOG00093 (Prevalence:0.984043; Annotation:sp|P10310|TERL_BPT3 Terminase, large subunit); VOG00107 (Prevalence:0.744681; Annotation:sp|P03692|HELIC_BPT7 DNA helicase/primase); VOG00119 (Prevalence:0.744681; Annotation:sp|P00970|DNLI_BPT4 DNA ligase); VOG00196 (Prevalence:0.880319; Annotation:sp|P03726|EXLYS_BPT7 Peptid…			Sednavirus (1)
Duplodnaviria (4102)	VOG01432 (Prevalence:0.782058; Annotation:sp|O64206|VG13_BPMD2 Gene 13 protein)	Heunggongvirae (4102)	VOG01432 (Prevalence:0.782058; Annotation:sp|O64206|VG13_BPMD2 Gene 13 protein)	Uroviricota (4102)	VOG01432 (Prevalence:0.782058; Annotation:sp|O64206|VG13_BPMD2 Gene 13 protein)	Caudoviricetes (4102)	VOG01432 (Prevalence:0.782058; Annotation:sp|O64206|VG13_BPMD2 Gene 13 protein)			Autographiviridae (376)	VOG00013 (Prevalence:0.986702; Annotation:sp|O64235|DPOL_BPMD2 DNA polymerase); VOG00093 (Prevalence:0.984043; Annotation:sp|P10310|TERL_BPT3 Terminase, large subunit); VOG00107 (Prevalence:0.744681; Annotation:sp|P03692|HELIC_BPT7 DNA helicase/primase); VOG00119 (Prevalence:0.744681; Annotation:sp|P00970|DNLI_BPT4 DNA ligase); VOG00196 (Prevalence:0.880319; Annotation:sp|P03726|EXLYS_BPT7 Peptid…			Serkorvirus (1)
Duplodnaviria (4102)	VOG01432 (Prevalence:0.782058; Annotation:sp|O64206|VG13_BPMD2 Gene 13 protein)	Heunggongvirae (4102)	VOG01432 (Prevalence:0.782058; Annotation:sp|O64206|VG13_BPMD2 Gene 13 protein)	Uroviricota (4102)	VOG01432 (Prevalence:0.782058; Annotation:sp|O64206|VG13_BPMD2 Gene 13 protein)	Caudoviricetes (4102)	VOG01432 (Prevalence:0.782058; Annotation:sp|O64206|VG13_BPMD2 Gene 13 protein)			Autographiviridae (376)	VOG00013 (Prevalence:0.986702; Annotation:sp|O64235|DPOL_BPMD2 DNA polymerase); VOG00093 (Prevalence:0.984043; Annotation:sp|P10310|TERL_BPT3 Terminase, large subunit); VOG00107 (Prevalence:0.744681; Annotation:sp|P03692|HELIC_BPT7 DNA helicase/primase); VOG00119 (Prevalence:0.744681; Annotation:sp|P00970|DNLI_BPT4 DNA ligase); VOG00196 (Prevalence:0.880319; Annotation:sp|P03726|EXLYS_BPT7 Peptid…			Sieqvirus (1)
Duplodnaviria (4102)	VOG01432 (Prevalence:0.782058; Annotation:sp|O64206|VG13_BPMD2 Gene 13 protein)	Heunggongvirae (4102)	VOG01432 (Prevalence:0.782058; Annotation:sp|O64206|VG13_BPMD2 Gene 13 protein)	Uroviricota (4102)	VOG01432 (Prevalence:0.782058; Annotation:sp|O64206|VG13_BPMD2 Gene 13 protein)	Caudoviricetes (4102)	VOG01432 (Prevalence:0.782058; Annotation:sp|O64206|VG13_BPMD2 Gene 13 protein)			Autographiviridae (376)	VOG00013 (Prevalence:0.986702; Annotation:sp|O64235|DPOL_BPMD2 DNA polymerase); VOG00093 (Prevalence:0.984043; Annotation:sp|P10310|TERL_BPT3 Terminase, large subunit); VOG00107 (Prevalence:0.744681; Annotation:sp|P03692|HELIC_BPT7 DNA helicase/primase); VOG00119 (Prevalence:0.744681; Annotation:sp|P00970|DNLI_BPT4 DNA ligase); VOG00196 (Prevalence:0.880319; Annotation:sp|P03726|EXLYS_BPT7 Peptid…	Slopekvirinae (23)	VOG00013 (Prevalence:1; Annotation:sp|O64235|DPOL_BPMD2 DNA polymerase); VOG00026 (Prevalence:0.521739; Annotation:sp|B6UL32|SAV_BPLP2 SaV protein); VOG00032 (Prevalence:1; Annotation:sp|P04520|PRIM_BPT4 DNA primase); VOG00093 (Prevalence:1; Annotation:sp|P10310|TERL_BPT3 Terminase, large subunit); VOG00196 (Prevalence:1; Annotation:sp|P03726|EXLYS_BPT7 Peptidoglycan transglycosylase gp16); VOG00…	Bucovirus (1)
Duplodnaviria (4102)	VOG01432 (Prevalence:0.782058; Annotation:sp|O64206|VG13_BPMD2 Gene 13 protein)	Heunggongvirae (4102)	VOG01432 (Prevalence:0.782058; Annotation:sp|O64206|VG13_BPMD2 Gene 13 protein)	Uroviricota (4102)	VOG01432 (Prevalence:0.782058; Annotation:sp|O64206|VG13_BPMD2 Gene 13 protein)	Caudoviricetes (4102)	VOG01432 (Prevalence:0.782058; Annotation:sp|O64206|VG13_BPMD2 Gene 13 protein)			Autographiviridae (376)	VOG00013 (Prevalence:0.986702; Annotation:sp|O64235|DPOL_BPMD2 DNA polymerase); VOG00093 (Prevalence:0.984043; Annotation:sp|P10310|TERL_BPT3 Terminase, large subunit); VOG00107 (Prevalence:0.744681; Annotation:sp|P03692|HELIC_BPT7 DNA helicase/primase); VOG00119 (Prevalence:0.744681; Annotation:sp|P00970|DNLI_BPT4 DNA ligase); VOG00196 (Prevalence:0.880319; Annotation:sp|P03726|EXLYS_BPT7 Peptid…	Slopekvirinae (23)	VOG00013 (Prevalence:1; Annotation:sp|O64235|DPOL_BPMD2 DNA polymerase); VOG00026 (Prevalence:0.521739; Annotation:sp|B6UL32|SAV_BPLP2 SaV protein); VOG00032 (Prevalence:1; Annotation:sp|P04520|PRIM_BPT4 DNA primase); VOG00093 (Prevalence:1; Annotation:sp|P10310|TERL_BPT3 Terminase, large subunit); VOG00196 (Prevalence:1; Annotation:sp|P03726|EXLYS_BPT7 Peptidoglycan transglycosylase gp16); VOG00…	Drulisvirus (19)	VOG00013 (Prevalence:1; Annotation:sp|O64235|DPOL_BPMD2 DNA polymerase); VOG00026 (Prevalence:0.578947; Annotation:sp|B6UL32|SAV_BPLP2 SaV protein); VOG00032 (Prevalence:1; Annotation:sp|P04520|PRIM_BPT4 DNA primase); VOG00093 (Prevalence:1; Annotation:sp|P10310|TERL_BPT3 Terminase, large subunit); VOG00196 (Prevalence:1; Annotation:sp|P03726|EXLYS_BPT7 Peptidoglycan transglycosylase gp16); VOG00…
Duplodnaviria (4102)	VOG01432 (Prevalence:0.782058; Annotation:sp|O64206|VG13_BPMD2 Gene 13 protein)	Heunggongvirae (4102)	VOG01432 (Prevalence:0.782058; Annotation:sp|O64206|VG13_BPMD2 Gene 13 protein)	Uroviricota (4102)	VOG01432 (Prevalence:0.782058; Annotation:sp|O64206|VG13_BPMD2 Gene 13 protein)	Caudoviricetes (4102)	VOG01432 (Prevalence:0.782058; Annotation:sp|O64206|VG13_BPMD2 Gene 13 protein)			Autographiviridae (376)	VOG00013 (Prevalence:0.986702; Annotation:sp|O64235|DPOL_BPMD2 DNA polymerase); VOG00093 (Prevalence:0.984043; Annotation:sp|P10310|TERL_BPT3 Terminase, large subunit); VOG00107 (Prevalence:0.744681; Annotation:sp|P03692|HELIC_BPT7 DNA helicase/primase); VOG00119 (Prevalence:0.744681; Annotation:sp|P00970|DNLI_BPT4 DNA ligase); VOG00196 (Prevalence:0.880319; Annotation:sp|P03726|EXLYS_BPT7 Peptid…	Slopekvirinae (23)	VOG00013 (Prevalence:1; Annotation:sp|O64235|DPOL_BPMD2 DNA polymerase); VOG00026 (Prevalence:0.521739; Annotation:sp|B6UL32|SAV_BPLP2 SaV protein); VOG00032 (Prevalence:1; Annotation:sp|P04520|PRIM_BPT4 DNA primase); VOG00093 (Prevalence:1; Annotation:sp|P10310|TERL_BPT3 Terminase, large subunit); VOG00196 (Prevalence:1; Annotation:sp|P03726|EXLYS_BPT7 Peptidoglycan transglycosylase gp16); VOG00…	Koutsourovirus (1)
Duplodnaviria (4102)	VOG01432 (Prevalence:0.782058; Annotation:sp|O64206|VG13_BPMD2 Gene 13 protein)	Heunggongvirae (4102)	VOG01432 (Prevalence:0.782058; Annotation:sp|O64206|VG13_BPMD2 Gene 13 protein)	Uroviricota (4102)	VOG01432 (Prevalence:0.782058; Annotation:sp|O64206|VG13_BPMD2 Gene 13 protein)	Caudoviricetes (4102)	VOG01432 (Prevalence:0.782058; Annotation:sp|O64206|VG13_BPMD2 Gene 13 protein)			Autographiviridae (376)	VOG00013 (Prevalence:0.986702; Annotation:sp|O64235|DPOL_BPMD2 DNA polymerase); VOG00093 (Prevalence:0.984043; Annotation:sp|P10310|TERL_BPT3 Terminase, large subunit); VOG00107 (Prevalence:0.744681; Annotation:sp|P03692|HELIC_BPT7 DNA helicase/primase); VOG00119 (Prevalence:0.744681; Annotation:sp|P00970|DNLI_BPT4 DNA ligase); VOG00196 (Prevalence:0.880319; Annotation:sp|P03726|EXLYS_BPT7 Peptid…	Slopekvirinae (23)	VOG00013 (Prevalence:1; Annotation:sp|O64235|DPOL_BPMD2 DNA polymerase); VOG00026 (Prevalence:0.521739; Annotation:sp|B6UL32|SAV_BPLP2 SaV protein); VOG00032 (Prevalence:1; Annotation:sp|P04520|PRIM_BPT4 DNA primase); VOG00093 (Prevalence:1; Annotation:sp|P10310|TERL_BPT3 Terminase, large subunit); VOG00196 (Prevalence:1; Annotation:sp|P03726|EXLYS_BPT7 Peptidoglycan transglycosylase gp16); VOG00…	Novosibovirus (2)
Duplodnaviria (4102)	VOG01432 (Prevalence:0.782058; Annotation:sp|O64206|VG13_BPMD2 Gene 13 protein)	Heunggongvirae (4102)	VOG01432 (Prevalence:0.782058; Annotation:sp|O64206|VG13_BPMD2 Gene 13 protein)	Uroviricota (4102)	VOG01432 (Prevalence:0.782058; Annotation:sp|O64206|VG13_BPMD2 Gene 13 protein)	Caudoviricetes (4102)	VOG01432 (Prevalence:0.782058; Annotation:sp|O64206|VG13_BPMD2 Gene 13 protein)			Autographiviridae (376)	VOG00013 (Prevalence:0.986702; Annotation:sp|O64235|DPOL_BPMD2 DNA polymerase); VOG00093 (Prevalence:0.984043; Annotation:sp|P10310|TERL_BPT3 Terminase, large subunit); VOG00107 (Prevalence:0.744681; Annotation:sp|P03692|HELIC_BPT7 DNA helicase/primase); VOG00119 (Prevalence:0.744681; Annotation:sp|P00970|DNLI_BPT4 DNA ligase); VOG00196 (Prevalence:0.880319; Annotation:sp|P03726|EXLYS_BPT7 Peptid…			Stompelvirus (1)
Duplodnaviria (4102)	VOG01432 (Prevalence:0.782058; Annotation:sp|O64206|VG13_BPMD2 Gene 13 protein)	Heunggongvirae (4102)	VOG01432 (Prevalence:0.782058; Annotation:sp|O64206|VG13_BPMD2 Gene 13 protein)	Uroviricota (4102)	VOG01432 (Prevalence:0.782058; Annotation:sp|O64206|VG13_BPMD2 Gene 13 protein)	Caudoviricetes (4102)	VOG01432 (Prevalence:0.782058; Annotation:sp|O64206|VG13_BPMD2 Gene 13 protein)			Autographiviridae (376)	VOG00013 (Prevalence:0.986702; Annotation:sp|O64235|DPOL_BPMD2 DNA polymerase); VOG00093 (Prevalence:0.984043; Annotation:sp|P10310|TERL_BPT3 Terminase, large subunit); VOG00107 (Prevalence:0.744681; Annotation:sp|P03692|HELIC_BPT7 DNA helicase/primase); VOG00119 (Prevalence:0.744681; Annotation:sp|P00970|DNLI_BPT4 DNA ligase); VOG00196 (Prevalence:0.880319; Annotation:sp|P03726|EXLYS_BPT7 Peptid…			Stopalavirus (1)
Duplodnaviria (4102)	VOG01432 (Prevalence:0.782058; Annotation:sp|O64206|VG13_BPMD2 Gene 13 protein)	Heunggongvirae (4102)	VOG01432 (Prevalence:0.782058; Annotation:sp|O64206|VG13_BPMD2 Gene 13 protein)	Uroviricota (4102)	VOG01432 (Prevalence:0.782058; Annotation:sp|O64206|VG13_BPMD2 Gene 13 protein)	Caudoviricetes (4102)	VOG01432 (Prevalence:0.782058; Annotation:sp|O64206|VG13_BPMD2 Gene 13 protein)			Autographiviridae (376)	VOG00013 (Prevalence:0.986702; Annotation:sp|O64235|DPOL_BPMD2 DNA polymerase); VOG00093 (Prevalence:0.984043; Annotation:sp|P10310|TERL_BPT3 Terminase, large subunit); VOG00107 (Prevalence:0.744681; Annotation:sp|P03692|HELIC_BPT7 DNA helicase/primase); VOG00119 (Prevalence:0.744681; Annotation:sp|P00970|DNLI_BPT4 DNA ligase); VOG00196 (Prevalence:0.880319; Annotation:sp|P03726|EXLYS_BPT7 Peptid…			Stopavirus (1)
Duplodnaviria (4102)	VOG01432 (Prevalence:0.782058; Annotation:sp|O64206|VG13_BPMD2 Gene 13 protein)	Heunggongvirae (4102)	VOG01432 (Prevalence:0.782058; Annotation:sp|O64206|VG13_BPMD2 Gene 13 protein)	Uroviricota (4102)	VOG01432 (Prevalence:0.782058; Annotation:sp|O64206|VG13_BPMD2 Gene 13 protein)	Caudoviricetes (4102)	VOG01432 (Prevalence:0.782058; Annotation:sp|O64206|VG13_BPMD2 Gene 13 protein)			Autographiviridae (376)	VOG00013 (Prevalence:0.986702; Annotation:sp|O64235|DPOL_BPMD2 DNA polymerase); VOG00093 (Prevalence:0.984043; Annotation:sp|P10310|TERL_BPT3 Terminase, large subunit); VOG00107 (Prevalence:0.744681; Annotation:sp|P03692|HELIC_BPT7 DNA helicase/primase); VOG00119 (Prevalence:0.744681; Annotation:sp|P00970|DNLI_BPT4 DNA ligase); VOG00196 (Prevalence:0.880319; Annotation:sp|P03726|EXLYS_BPT7 Peptid…	Studiervirinae (145)	VOG00013 (Prevalence:1; Annotation:sp|O64235|DPOL_BPMD2 DNA polymerase); VOG00026 (Prevalence:0.531034; Annotation:sp|B6UL32|SAV_BPLP2 SaV protein); VOG00093 (Prevalence:1; Annotation:sp|P10310|TERL_BPT3 Terminase, large subunit); VOG00107 (Prevalence:1; Annotation:sp|P03692|HELIC_BPT7 DNA helicase/primase); VOG00119 (Prevalence:1; Annotation:sp|P00970|DNLI_BPT4 DNA ligase); VOG00141 (Prevalence:…	Aarhusvirus (4)
Duplodnaviria (4102)	VOG01432 (Prevalence:0.782058; Annotation:sp|O64206|VG13_BPMD2 Gene 13 protein)	Heunggongvirae (4102)	VOG01432 (Prevalence:0.782058; Annotation:sp|O64206|VG13_BPMD2 Gene 13 protein)	Uroviricota (4102)	VOG01432 (Prevalence:0.782058; Annotation:sp|O64206|VG13_BPMD2 Gene 13 protein)	Caudoviricetes (4102)	VOG01432 (Prevalence:0.782058; Annotation:sp|O64206|VG13_BPMD2 Gene 13 protein)			Autographiviridae (376)	VOG00013 (Prevalence:0.986702; Annotation:sp|O64235|DPOL_BPMD2 DNA polymerase); VOG00093 (Prevalence:0.984043; Annotation:sp|P10310|TERL_BPT3 Terminase, large subunit); VOG00107 (Prevalence:0.744681; Annotation:sp|P03692|HELIC_BPT7 DNA helicase/primase); VOG00119 (Prevalence:0.744681; Annotation:sp|P00970|DNLI_BPT4 DNA ligase); VOG00196 (Prevalence:0.880319; Annotation:sp|P03726|EXLYS_BPT7 Peptid…	Studiervirinae (145)	VOG00013 (Prevalence:1; Annotation:sp|O64235|DPOL_BPMD2 DNA polymerase); VOG00026 (Prevalence:0.531034; Annotation:sp|B6UL32|SAV_BPLP2 SaV protein); VOG00093 (Prevalence:1; Annotation:sp|P10310|TERL_BPT3 Terminase, large subunit); VOG00107 (Prevalence:1; Annotation:sp|P03692|HELIC_BPT7 DNA helicase/primase); VOG00119 (Prevalence:1; Annotation:sp|P00970|DNLI_BPT4 DNA ligase); VOG00141 (Prevalence:…	Apdecimavirus (1)
Duplodnaviria (4102)	VOG01432 (Prevalence:0.782058; Annotation:sp|O64206|VG13_BPMD2 Gene 13 protein)	Heunggongvirae (4102)	VOG01432 (Prevalence:0.782058; Annotation:sp|O64206|VG13_BPMD2 Gene 13 protein)	Uroviricota (4102)	VOG01432 (Prevalence:0.782058; Annotation:sp|O64206|VG13_BPMD2 Gene 13 protein)	Caudoviricetes (4102)	VOG01432 (Prevalence:0.782058; Annotation:sp|O64206|VG13_BPMD2 Gene 13 protein)			Autographiviridae (376)	VOG00013 (Prevalence:0.986702; Annotation:sp|O64235|DPOL_BPMD2 DNA polymerase); VOG00093 (Prevalence:0.984043; Annotation:sp|P10310|TERL_BPT3 Terminase, large subunit); VOG00107 (Prevalence:0.744681; Annotation:sp|P03692|HELIC_BPT7 DNA helicase/primase); VOG00119 (Prevalence:0.744681; Annotation:sp|P00970|DNLI_BPT4 DNA ligase); VOG00196 (Prevalence:0.880319; Annotation:sp|P03726|EXLYS_BPT7 Peptid…	Studiervirinae (145)	VOG00013 (Prevalence:1; Annotation:sp|O64235|DPOL_BPMD2 DNA polymerase); VOG00026 (Prevalence:0.531034; Annotation:sp|B6UL32|SAV_BPLP2 SaV protein); VOG00093 (Prevalence:1; Annotation:sp|P10310|TERL_BPT3 Terminase, large subunit); VOG00107 (Prevalence:1; Annotation:sp|P03692|HELIC_BPT7 DNA helicase/primase); VOG00119 (Prevalence:1; Annotation:sp|P00970|DNLI_BPT4 DNA ligase); VOG00141 (Prevalence:…	Berlinvirus (16)	VOG00013 (Prevalence:1; Annotation:sp|O64235|DPOL_BPMD2 DNA polymerase); VOG00026 (Prevalence:0.875; Annotation:sp|B6UL32|SAV_BPLP2 SaV protein); VOG00093 (Prevalence:1; Annotation:sp|P10310|TERL_BPT3 Terminase, large subunit); VOG00107 (Prevalence:1; Annotation:sp|P03692|HELIC_BPT7 DNA helicase/primase); VOG00119 (Prevalence:1; Annotation:sp|P00970|DNLI_BPT4 DNA ligase); VOG00191 (Prevalence:0.6…
Duplodnaviria (4102)	VOG01432 (Prevalence:0.782058; Annotation:sp|O64206|VG13_BPMD2 Gene 13 protein)	Heunggongvirae (4102)	VOG01432 (Prevalence:0.782058; Annotation:sp|O64206|VG13_BPMD2 Gene 13 protein)	Uroviricota (4102)	VOG01432 (Prevalence:0.782058; Annotation:sp|O64206|VG13_BPMD2 Gene 13 protein)	Caudoviricetes (4102)	VOG01432 (Prevalence:0.782058; Annotation:sp|O64206|VG13_BPMD2 Gene 13 protein)			Autographiviridae (376)	VOG00013 (Prevalence:0.986702; Annotation:sp|O64235|DPOL_BPMD2 DNA polymerase); VOG00093 (Prevalence:0.984043; Annotation:sp|P10310|TERL_BPT3 Terminase, large subunit); VOG00107 (Prevalence:0.744681; Annotation:sp|P03692|HELIC_BPT7 DNA helicase/primase); VOG00119 (Prevalence:0.744681; Annotation:sp|P00970|DNLI_BPT4 DNA ligase); VOG00196 (Prevalence:0.880319; Annotation:sp|P03726|EXLYS_BPT7 Peptid…	Studiervirinae (145)	VOG00013 (Prevalence:1; Annotation:sp|O64235|DPOL_BPMD2 DNA polymerase); VOG00026 (Prevalence:0.531034; Annotation:sp|B6UL32|SAV_BPLP2 SaV protein); VOG00093 (Prevalence:1; Annotation:sp|P10310|TERL_BPT3 Terminase, large subunit); VOG00107 (Prevalence:1; Annotation:sp|P03692|HELIC_BPT7 DNA helicase/primase); VOG00119 (Prevalence:1; Annotation:sp|P00970|DNLI_BPT4 DNA ligase); VOG00141 (Prevalence:…	Caroctavirus (1)
Duplodnaviria (4102)	VOG01432 (Prevalence:0.782058; Annotation:sp|O64206|VG13_BPMD2 Gene 13 protein)	Heunggongvirae (4102)	VOG01432 (Prevalence:0.782058; Annotation:sp|O64206|VG13_BPMD2 Gene 13 protein)	Uroviricota (4102)	VOG01432 (Prevalence:0.782058; Annotation:sp|O64206|VG13_BPMD2 Gene 13 protein)	Caudoviricetes (4102)	VOG01432 (Prevalence:0.782058; Annotation:sp|O64206|VG13_BPMD2 Gene 13 protein)			Autographiviridae (376)	VOG00013 (Prevalence:0.986702; Annotation:sp|O64235|DPOL_BPMD2 DNA polymerase); VOG00093 (Prevalence:0.984043; Annotation:sp|P10310|TERL_BPT3 Terminase, large subunit); VOG00107 (Prevalence:0.744681; Annotation:sp|P03692|HELIC_BPT7 DNA helicase/primase); VOG00119 (Prevalence:0.744681; Annotation:sp|P00970|DNLI_BPT4 DNA ligase); VOG00196 (Prevalence:0.880319; Annotation:sp|P03726|EXLYS_BPT7 Peptid…	Studiervirinae (145)	VOG00013 (Prevalence:1; Annotation:sp|O64235|DPOL_BPMD2 DNA polymerase); VOG00026 (Prevalence:0.531034; Annotation:sp|B6UL32|SAV_BPLP2 SaV protein); VOG00093 (Prevalence:1; Annotation:sp|P10310|TERL_BPT3 Terminase, large subunit); VOG00107 (Prevalence:1; Annotation:sp|P03692|HELIC_BPT7 DNA helicase/primase); VOG00119 (Prevalence:1; Annotation:sp|P00970|DNLI_BPT4 DNA ligase); VOG00141 (Prevalence:…	Chatterjeevirus (3)
Duplodnaviria (4102)	VOG01432 (Prevalence:0.782058; Annotation:sp|O64206|VG13_BPMD2 Gene 13 protein)	Heunggongvirae (4102)	VOG01432 (Prevalence:0.782058; Annotation:sp|O64206|VG13_BPMD2 Gene 13 protein)	Uroviricota (4102)	VOG01432 (Prevalence:0.782058; Annotation:sp|O64206|VG13_BPMD2 Gene 13 protein)	Caudoviricetes (4102)	VOG01432 (Prevalence:0.782058; Annotation:sp|O64206|VG13_BPMD2 Gene 13 protein)			Autographiviridae (376)	VOG00013 (Prevalence:0.986702; Annotation:sp|O64235|DPOL_BPMD2 DNA polymerase); VOG00093 (Prevalence:0.984043; Annotation:sp|P10310|TERL_BPT3 Terminase, large subunit); VOG00107 (Prevalence:0.744681; Annotation:sp|P03692|HELIC_BPT7 DNA helicase/primase); VOG00119 (Prevalence:0.744681; Annotation:sp|P00970|DNLI_BPT4 DNA ligase); VOG00196 (Prevalence:0.880319; Annotation:sp|P03726|EXLYS_BPT7 Peptid…	Studiervirinae (145)	VOG00013 (Prevalence:1; Annotation:sp|O64235|DPOL_BPMD2 DNA polymerase); VOG00026 (Prevalence:0.531034; Annotation:sp|B6UL32|SAV_BPLP2 SaV protein); VOG00093 (Prevalence:1; Annotation:sp|P10310|TERL_BPT3 Terminase, large subunit); VOG00107 (Prevalence:1; Annotation:sp|P03692|HELIC_BPT7 DNA helicase/primase); VOG00119 (Prevalence:1; Annotation:sp|P00970|DNLI_BPT4 DNA ligase); VOG00141 (Prevalence:…	Eapunavirus (1)
Duplodnaviria (4102)	VOG01432 (Prevalence:0.782058; Annotation:sp|O64206|VG13_BPMD2 Gene 13 protein)	Heunggongvirae (4102)	VOG01432 (Prevalence:0.782058; Annotation:sp|O64206|VG13_BPMD2 Gene 13 protein)	Uroviricota (4102)	VOG01432 (Prevalence:0.782058; Annotation:sp|O64206|VG13_BPMD2 Gene 13 protein)	Caudoviricetes (4102)	VOG01432 (Prevalence:0.782058; Annotation:sp|O64206|VG13_BPMD2 Gene 13 protein)			Autographiviridae (376)	VOG00013 (Prevalence:0.986702; Annotation:sp|O64235|DPOL_BPMD2 DNA polymerase); VOG00093 (Prevalence:0.984043; Annotation:sp|P10310|TERL_BPT3 Terminase, large subunit); VOG00107 (Prevalence:0.744681; Annotation:sp|P03692|HELIC_BPT7 DNA helicase/primase); VOG00119 (Prevalence:0.744681; Annotation:sp|P00970|DNLI_BPT4 DNA ligase); VOG00196 (Prevalence:0.880319; Annotation:sp|P03726|EXLYS_BPT7 Peptid…	Studiervirinae (145)	VOG00013 (Prevalence:1; Annotation:sp|O64235|DPOL_BPMD2 DNA polymerase); VOG00026 (Prevalence:0.531034; Annotation:sp|B6UL32|SAV_BPLP2 SaV protein); VOG00093 (Prevalence:1; Annotation:sp|P10310|TERL_BPT3 Terminase, large subunit); VOG00107 (Prevalence:1; Annotation:sp|P03692|HELIC_BPT7 DNA helicase/primase); VOG00119 (Prevalence:1; Annotation:sp|P00970|DNLI_BPT4 DNA ligase); VOG00141 (Prevalence:…	Elunavirus (1)
Duplodnaviria (4102)	VOG01432 (Prevalence:0.782058; Annotation:sp|O64206|VG13_BPMD2 Gene 13 protein)	Heunggongvirae (4102)	VOG01432 (Prevalence:0.782058; Annotation:sp|O64206|VG13_BPMD2 Gene 13 protein)	Uroviricota (4102)	VOG01432 (Prevalence:0.782058; Annotation:sp|O64206|VG13_BPMD2 Gene 13 protein)	Caudoviricetes (4102)	VOG01432 (Prevalence:0.782058; Annotation:sp|O64206|VG13_BPMD2 Gene 13 protein)			Autographiviridae (376)	VOG00013 (Prevalence:0.986702; Annotation:sp|O64235|DPOL_BPMD2 DNA polymerase); VOG00093 (Prevalence:0.984043; Annotation:sp|P10310|TERL_BPT3 Terminase, large subunit); VOG00107 (Prevalence:0.744681; Annotation:sp|P03692|HELIC_BPT7 DNA helicase/primase); VOG00119 (Prevalence:0.744681; Annotation:sp|P00970|DNLI_BPT4 DNA ligase); VOG00196 (Prevalence:0.880319; Annotation:sp|P03726|EXLYS_BPT7 Peptid…	Studiervirinae (145)	VOG00013 (Prevalence:1; Annotation:sp|O64235|DPOL_BPMD2 DNA polymerase); VOG00026 (Prevalence:0.531034; Annotation:sp|B6UL32|SAV_BPLP2 SaV protein); VOG00093 (Prevalence:1; Annotation:sp|P10310|TERL_BPT3 Terminase, large subunit); VOG00107 (Prevalence:1; Annotation:sp|P03692|HELIC_BPT7 DNA helicase/primase); VOG00119 (Prevalence:1; Annotation:sp|P00970|DNLI_BPT4 DNA ligase); VOG00141 (Prevalence:…	Foetvirus (1)
Duplodnaviria (4102)	VOG01432 (Prevalence:0.782058; Annotation:sp|O64206|VG13_BPMD2 Gene 13 protein)	Heunggongvirae (4102)	VOG01432 (Prevalence:0.782058; Annotation:sp|O64206|VG13_BPMD2 Gene 13 protein)	Uroviricota (4102)	VOG01432 (Prevalence:0.782058; Annotation:sp|O64206|VG13_BPMD2 Gene 13 protein)	Caudoviricetes (4102)	VOG01432 (Prevalence:0.782058; Annotation:sp|O64206|VG13_BPMD2 Gene 13 protein)			Autographiviridae (376)	VOG00013 (Prevalence:0.986702; Annotation:sp|O64235|DPOL_BPMD2 DNA polymerase); VOG00093 (Prevalence:0.984043; Annotation:sp|P10310|TERL_BPT3 Terminase, large subunit); VOG00107 (Prevalence:0.744681; Annotation:sp|P03692|HELIC_BPT7 DNA helicase/primase); VOG00119 (Prevalence:0.744681; Annotation:sp|P00970|DNLI_BPT4 DNA ligase); VOG00196 (Prevalence:0.880319; Annotation:sp|P03726|EXLYS_BPT7 Peptid…	Studiervirinae (145)	VOG00013 (Prevalence:1; Annotation:sp|O64235|DPOL_BPMD2 DNA polymerase); VOG00026 (Prevalence:0.531034; Annotation:sp|B6UL32|SAV_BPLP2 SaV protein); VOG00093 (Prevalence:1; Annotation:sp|P10310|TERL_BPT3 Terminase, large subunit); VOG00107 (Prevalence:1; Annotation:sp|P03692|HELIC_BPT7 DNA helicase/primase); VOG00119 (Prevalence:1; Annotation:sp|P00970|DNLI_BPT4 DNA ligase); VOG00141 (Prevalence:…	Ghunavirus (10)	VOG00013 (Prevalence:1; Annotation:sp|O64235|DPOL_BPMD2 DNA polymerase); VOG00046 (Prevalence:0.9; Annotation:sp|B1XLW1|Y2658_SYNP2 PKHD-type hydroxylase SYNPCC7002_A2658); VOG00093 (Prevalence:1; Annotation:sp|P10310|TERL_BPT3 Terminase, large subunit); VOG00107 (Prevalence:1; Annotation:sp|P03692|HELIC_BPT7 DNA helicase/primase); VOG00119 (Prevalence:1; Annotation:sp|P00970|DNLI_BPT4 DNA ligase…
Duplodnaviria (4102)	VOG01432 (Prevalence:0.782058; Annotation:sp|O64206|VG13_BPMD2 Gene 13 protein)	Heunggongvirae (4102)	VOG01432 (Prevalence:0.782058; Annotation:sp|O64206|VG13_BPMD2 Gene 13 protein)	Uroviricota (4102)	VOG01432 (Prevalence:0.782058; Annotation:sp|O64206|VG13_BPMD2 Gene 13 protein)	Caudoviricetes (4102)	VOG01432 (Prevalence:0.782058; Annotation:sp|O64206|VG13_BPMD2 Gene 13 protein)			Autographiviridae (376)	VOG00013 (Prevalence:0.986702; Annotation:sp|O64235|DPOL_BPMD2 DNA polymerase); VOG00093 (Prevalence:0.984043; Annotation:sp|P10310|TERL_BPT3 Terminase, large subunit); VOG00107 (Prevalence:0.744681; Annotation:sp|P03692|HELIC_BPT7 DNA helicase/primase); VOG00119 (Prevalence:0.744681; Annotation:sp|P00970|DNLI_BPT4 DNA ligase); VOG00196 (Prevalence:0.880319; Annotation:sp|P03726|EXLYS_BPT7 Peptid…	Studiervirinae (145)	VOG00013 (Prevalence:1; Annotation:sp|O64235|DPOL_BPMD2 DNA polymerase); VOG00026 (Prevalence:0.531034; Annotation:sp|B6UL32|SAV_BPLP2 SaV protein); VOG00093 (Prevalence:1; Annotation:sp|P10310|TERL_BPT3 Terminase, large subunit); VOG00107 (Prevalence:1; Annotation:sp|P03692|HELIC_BPT7 DNA helicase/primase); VOG00119 (Prevalence:1; Annotation:sp|P00970|DNLI_BPT4 DNA ligase); VOG00141 (Prevalence:…	Helsettvirus (4)
Duplodnaviria (4102)	VOG01432 (Prevalence:0.782058; Annotation:sp|O64206|VG13_BPMD2 Gene 13 protein)	Heunggongvirae (4102)	VOG01432 (Prevalence:0.782058; Annotation:sp|O64206|VG13_BPMD2 Gene 13 protein)	Uroviricota (4102)	VOG01432 (Prevalence:0.782058; Annotation:sp|O64206|VG13_BPMD2 Gene 13 protein)	Caudoviricetes (4102)	VOG01432 (Prevalence:0.782058; Annotation:sp|O64206|VG13_BPMD2 Gene 13 protein)			Autographiviridae (376)	VOG00013 (Prevalence:0.986702; Annotation:sp|O64235|DPOL_BPMD2 DNA polymerase); VOG00093 (Prevalence:0.984043; Annotation:sp|P10310|TERL_BPT3 Terminase, large subunit); VOG00107 (Prevalence:0.744681; Annotation:sp|P03692|HELIC_BPT7 DNA helicase/primase); VOG00119 (Prevalence:0.744681; Annotation:sp|P00970|DNLI_BPT4 DNA ligase); VOG00196 (Prevalence:0.880319; Annotation:sp|P03726|EXLYS_BPT7 Peptid…	Studiervirinae (145)	VOG00013 (Prevalence:1; Annotation:sp|O64235|DPOL_BPMD2 DNA polymerase); VOG00026 (Prevalence:0.531034; Annotation:sp|B6UL32|SAV_BPLP2 SaV protein); VOG00093 (Prevalence:1; Annotation:sp|P10310|TERL_BPT3 Terminase, large subunit); VOG00107 (Prevalence:1; Annotation:sp|P03692|HELIC_BPT7 DNA helicase/primase); VOG00119 (Prevalence:1; Annotation:sp|P00970|DNLI_BPT4 DNA ligase); VOG00141 (Prevalence:…	Jarilovirus (1)
Duplodnaviria (4102)	VOG01432 (Prevalence:0.782058; Annotation:sp|O64206|VG13_BPMD2 Gene 13 protein)	Heunggongvirae (4102)	VOG01432 (Prevalence:0.782058; Annotation:sp|O64206|VG13_BPMD2 Gene 13 protein)	Uroviricota (4102)	VOG01432 (Prevalence:0.782058; Annotation:sp|O64206|VG13_BPMD2 Gene 13 protein)	Caudoviricetes (4102)	VOG01432 (Prevalence:0.782058; Annotation:sp|O64206|VG13_BPMD2 Gene 13 protein)			Autographiviridae (376)	VOG00013 (Prevalence:0.986702; Annotation:sp|O64235|DPOL_BPMD2 DNA polymerase); VOG00093 (Prevalence:0.984043; Annotation:sp|P10310|TERL_BPT3 Terminase, large subunit); VOG00107 (Prevalence:0.744681; Annotation:sp|P03692|HELIC_BPT7 DNA helicase/primase); VOG00119 (Prevalence:0.744681; Annotation:sp|P00970|DNLI_BPT4 DNA ligase); VOG00196 (Prevalence:0.880319; Annotation:sp|P03726|EXLYS_BPT7 Peptid…	Studiervirinae (145)	VOG00013 (Prevalence:1; Annotation:sp|O64235|DPOL_BPMD2 DNA polymerase); VOG00026 (Prevalence:0.531034; Annotation:sp|B6UL32|SAV_BPLP2 SaV protein); VOG00093 (Prevalence:1; Annotation:sp|P10310|TERL_BPT3 Terminase, large subunit); VOG00107 (Prevalence:1; Annotation:sp|P03692|HELIC_BPT7 DNA helicase/primase); VOG00119 (Prevalence:1; Annotation:sp|P00970|DNLI_BPT4 DNA ligase); VOG00141 (Prevalence:…	Kayfunavirus (19)	VOG00013 (Prevalence:1; Annotation:sp|O64235|DPOL_BPMD2 DNA polymerase); VOG00026 (Prevalence:0.947368; Annotation:sp|B6UL32|SAV_BPLP2 SaV protein); VOG00093 (Prevalence:1; Annotation:sp|P10310|TERL_BPT3 Terminase, large subunit); VOG00107 (Prevalence:1; Annotation:sp|P03692|HELIC_BPT7 DNA helicase/primase); VOG00118 (Prevalence:0.842105; Annotation:sp|P12528|FIBER_BPP22 Tail spike protein); VOG0…
Duplodnaviria (4102)	VOG01432 (Prevalence:0.782058; Annotation:sp|O64206|VG13_BPMD2 Gene 13 protein)	Heunggongvirae (4102)	VOG01432 (Prevalence:0.782058; Annotation:sp|O64206|VG13_BPMD2 Gene 13 protein)	Uroviricota (4102)	VOG01432 (Prevalence:0.782058; Annotation:sp|O64206|VG13_BPMD2 Gene 13 protein)	Caudoviricetes (4102)	VOG01432 (Prevalence:0.782058; Annotation:sp|O64206|VG13_BPMD2 Gene 13 protein)			Autographiviridae (376)	VOG00013 (Prevalence:0.986702; Annotation:sp|O64235|DPOL_BPMD2 DNA polymerase); VOG00093 (Prevalence:0.984043; Annotation:sp|P10310|TERL_BPT3 Terminase, large subunit); VOG00107 (Prevalence:0.744681; Annotation:sp|P03692|HELIC_BPT7 DNA helicase/primase); VOG00119 (Prevalence:0.744681; Annotation:sp|P00970|DNLI_BPT4 DNA ligase); VOG00196 (Prevalence:0.880319; Annotation:sp|P03726|EXLYS_BPT7 Peptid…	Studiervirinae (145)	VOG00013 (Prevalence:1; Annotation:sp|O64235|DPOL_BPMD2 DNA polymerase); VOG00026 (Prevalence:0.531034; Annotation:sp|B6UL32|SAV_BPLP2 SaV protein); VOG00093 (Prevalence:1; Annotation:sp|P10310|TERL_BPT3 Terminase, large subunit); VOG00107 (Prevalence:1; Annotation:sp|P03692|HELIC_BPT7 DNA helicase/primase); VOG00119 (Prevalence:1; Annotation:sp|P00970|DNLI_BPT4 DNA ligase); VOG00141 (Prevalence:…	Minipunavirus (2)
Duplodnaviria (4102)	VOG01432 (Prevalence:0.782058; Annotation:sp|O64206|VG13_BPMD2 Gene 13 protein)	Heunggongvirae (4102)	VOG01432 (Prevalence:0.782058; Annotation:sp|O64206|VG13_BPMD2 Gene 13 protein)	Uroviricota (4102)	VOG01432 (Prevalence:0.782058; Annotation:sp|O64206|VG13_BPMD2 Gene 13 protein)	Caudoviricetes (4102)	VOG01432 (Prevalence:0.782058; Annotation:sp|O64206|VG13_BPMD2 Gene 13 protein)			Autographiviridae (376)	VOG00013 (Prevalence:0.986702; Annotation:sp|O64235|DPOL_BPMD2 DNA polymerase); VOG00093 (Prevalence:0.984043; Annotation:sp|P10310|TERL_BPT3 Terminase, large subunit); VOG00107 (Prevalence:0.744681; Annotation:sp|P03692|HELIC_BPT7 DNA helicase/primase); VOG00119 (Prevalence:0.744681; Annotation:sp|P00970|DNLI_BPT4 DNA ligase); VOG00196 (Prevalence:0.880319; Annotation:sp|P03726|EXLYS_BPT7 Peptid…	Studiervirinae (145)	VOG00013 (Prevalence:1; Annotation:sp|O64235|DPOL_BPMD2 DNA polymerase); VOG00026 (Prevalence:0.531034; Annotation:sp|B6UL32|SAV_BPLP2 SaV protein); VOG00093 (Prevalence:1; Annotation:sp|P10310|TERL_BPT3 Terminase, large subunit); VOG00107 (Prevalence:1; Annotation:sp|P03692|HELIC_BPT7 DNA helicase/primase); VOG00119 (Prevalence:1; Annotation:sp|P00970|DNLI_BPT4 DNA ligase); VOG00141 (Prevalence:…	Ningirsuvirus (2)
Duplodnaviria (4102)	VOG01432 (Prevalence:0.782058; Annotation:sp|O64206|VG13_BPMD2 Gene 13 protein)	Heunggongvirae (4102)	VOG01432 (Prevalence:0.782058; Annotation:sp|O64206|VG13_BPMD2 Gene 13 protein)	Uroviricota (4102)	VOG01432 (Prevalence:0.782058; Annotation:sp|O64206|VG13_BPMD2 Gene 13 protein)	Caudoviricetes (4102)	VOG01432 (Prevalence:0.782058; Annotation:sp|O64206|VG13_BPMD2 Gene 13 protein)			Autographiviridae (376)	VOG00013 (Prevalence:0.986702; Annotation:sp|O64235|DPOL_BPMD2 DNA polymerase); VOG00093 (Prevalence:0.984043; Annotation:sp|P10310|TERL_BPT3 Terminase, large subunit); VOG00107 (Prevalence:0.744681; Annotation:sp|P03692|HELIC_BPT7 DNA helicase/primase); VOG00119 (Prevalence:0.744681; Annotation:sp|P00970|DNLI_BPT4 DNA ligase); VOG00196 (Prevalence:0.880319; Annotation:sp|P03726|EXLYS_BPT7 Peptid…	Studiervirinae (145)	VOG00013 (Prevalence:1; Annotation:sp|O64235|DPOL_BPMD2 DNA polymerase); VOG00026 (Prevalence:0.531034; Annotation:sp|B6UL32|SAV_BPLP2 SaV protein); VOG00093 (Prevalence:1; Annotation:sp|P10310|TERL_BPT3 Terminase, large subunit); VOG00107 (Prevalence:1; Annotation:sp|P03692|HELIC_BPT7 DNA helicase/primase); VOG00119 (Prevalence:1; Annotation:sp|P00970|DNLI_BPT4 DNA ligase); VOG00141 (Prevalence:…	Pektosvirus (3)
Duplodnaviria (4102)	VOG01432 (Prevalence:0.782058; Annotation:sp|O64206|VG13_BPMD2 Gene 13 protein)	Heunggongvirae (4102)	VOG01432 (Prevalence:0.782058; Annotation:sp|O64206|VG13_BPMD2 Gene 13 protein)	Uroviricota (4102)	VOG01432 (Prevalence:0.782058; Annotation:sp|O64206|VG13_BPMD2 Gene 13 protein)	Caudoviricetes (4102)	VOG01432 (Prevalence:0.782058; Annotation:sp|O64206|VG13_BPMD2 Gene 13 protein)			Autographiviridae (376)	VOG00013 (Prevalence:0.986702; Annotation:sp|O64235|DPOL_BPMD2 DNA polymerase); VOG00093 (Prevalence:0.984043; Annotation:sp|P10310|TERL_BPT3 Terminase, large subunit); VOG00107 (Prevalence:0.744681; Annotation:sp|P03692|HELIC_BPT7 DNA helicase/primase); VOG00119 (Prevalence:0.744681; Annotation:sp|P00970|DNLI_BPT4 DNA ligase); VOG00196 (Prevalence:0.880319; Annotation:sp|P03726|EXLYS_BPT7 Peptid…	Studiervirinae (145)	VOG00013 (Prevalence:1; Annotation:sp|O64235|DPOL_BPMD2 DNA polymerase); VOG00026 (Prevalence:0.531034; Annotation:sp|B6UL32|SAV_BPLP2 SaV protein); VOG00093 (Prevalence:1; Annotation:sp|P10310|TERL_BPT3 Terminase, large subunit); VOG00107 (Prevalence:1; Annotation:sp|P03692|HELIC_BPT7 DNA helicase/primase); VOG00119 (Prevalence:1; Annotation:sp|P00970|DNLI_BPT4 DNA ligase); VOG00141 (Prevalence:…	Phutvirus (1)
Duplodnaviria (4102)	VOG01432 (Prevalence:0.782058; Annotation:sp|O64206|VG13_BPMD2 Gene 13 protein)	Heunggongvirae (4102)	VOG01432 (Prevalence:0.782058; Annotation:sp|O64206|VG13_BPMD2 Gene 13 protein)	Uroviricota (4102)	VOG01432 (Prevalence:0.782058; Annotation:sp|O64206|VG13_BPMD2 Gene 13 protein)	Caudoviricetes (4102)	VOG01432 (Prevalence:0.782058; Annotation:sp|O64206|VG13_BPMD2 Gene 13 protein)			Autographiviridae (376)	VOG00013 (Prevalence:0.986702; Annotation:sp|O64235|DPOL_BPMD2 DNA polymerase); VOG00093 (Prevalence:0.984043; Annotation:sp|P10310|TERL_BPT3 Terminase, large subunit); VOG00107 (Prevalence:0.744681; Annotation:sp|P03692|HELIC_BPT7 DNA helicase/primase); VOG00119 (Prevalence:0.744681; Annotation:sp|P00970|DNLI_BPT4 DNA ligase); VOG00196 (Prevalence:0.880319; Annotation:sp|P03726|EXLYS_BPT7 Peptid…	Studiervirinae (145)	VOG00013 (Prevalence:1; Annotation:sp|O64235|DPOL_BPMD2 DNA polymerase); VOG00026 (Prevalence:0.531034; Annotation:sp|B6UL32|SAV_BPLP2 SaV protein); VOG00093 (Prevalence:1; Annotation:sp|P10310|TERL_BPT3 Terminase, large subunit); VOG00107 (Prevalence:1; Annotation:sp|P03692|HELIC_BPT7 DNA helicase/primase); VOG00119 (Prevalence:1; Annotation:sp|P00970|DNLI_BPT4 DNA ligase); VOG00141 (Prevalence:…	Pifdecavirus (6)
Duplodnaviria (4102)	VOG01432 (Prevalence:0.782058; Annotation:sp|O64206|VG13_BPMD2 Gene 13 protein)	Heunggongvirae (4102)	VOG01432 (Prevalence:0.782058; Annotation:sp|O64206|VG13_BPMD2 Gene 13 protein)	Uroviricota (4102)	VOG01432 (Prevalence:0.782058; Annotation:sp|O64206|VG13_BPMD2 Gene 13 protein)	Caudoviricetes (4102)	VOG01432 (Prevalence:0.782058; Annotation:sp|O64206|VG13_BPMD2 Gene 13 protein)			Autographiviridae (376)	VOG00013 (Prevalence:0.986702; Annotation:sp|O64235|DPOL_BPMD2 DNA polymerase); VOG00093 (Prevalence:0.984043; Annotation:sp|P10310|TERL_BPT3 Terminase, large subunit); VOG00107 (Prevalence:0.744681; Annotation:sp|P03692|HELIC_BPT7 DNA helicase/primase); VOG00119 (Prevalence:0.744681; Annotation:sp|P00970|DNLI_BPT4 DNA ligase); VOG00196 (Prevalence:0.880319; Annotation:sp|P03726|EXLYS_BPT7 Peptid…	Studiervirinae (145)	VOG00013 (Prevalence:1; Annotation:sp|O64235|DPOL_BPMD2 DNA polymerase); VOG00026 (Prevalence:0.531034; Annotation:sp|B6UL32|SAV_BPLP2 SaV protein); VOG00093 (Prevalence:1; Annotation:sp|P10310|TERL_BPT3 Terminase, large subunit); VOG00107 (Prevalence:1; Annotation:sp|P03692|HELIC_BPT7 DNA helicase/primase); VOG00119 (Prevalence:1; Annotation:sp|P00970|DNLI_BPT4 DNA ligase); VOG00141 (Prevalence:…	Pijolavirus (1)
Duplodnaviria (4102)	VOG01432 (Prevalence:0.782058; Annotation:sp|O64206|VG13_BPMD2 Gene 13 protein)	Heunggongvirae (4102)	VOG01432 (Prevalence:0.782058; Annotation:sp|O64206|VG13_BPMD2 Gene 13 protein)	Uroviricota (4102)	VOG01432 (Prevalence:0.782058; Annotation:sp|O64206|VG13_BPMD2 Gene 13 protein)	Caudoviricetes (4102)	VOG01432 (Prevalence:0.782058; Annotation:sp|O64206|VG13_BPMD2 Gene 13 protein)			Autographiviridae (376)	VOG00013 (Prevalence:0.986702; Annotation:sp|O64235|DPOL_BPMD2 DNA polymerase); VOG00093 (Prevalence:0.984043; Annotation:sp|P10310|TERL_BPT3 Terminase, large subunit); VOG00107 (Prevalence:0.744681; Annotation:sp|P03692|HELIC_BPT7 DNA helicase/primase); VOG00119 (Prevalence:0.744681; Annotation:sp|P00970|DNLI_BPT4 DNA ligase); VOG00196 (Prevalence:0.880319; Annotation:sp|P03726|EXLYS_BPT7 Peptid…	Studiervirinae (145)	VOG00013 (Prevalence:1; Annotation:sp|O64235|DPOL_BPMD2 DNA polymerase); VOG00026 (Prevalence:0.531034; Annotation:sp|B6UL32|SAV_BPLP2 SaV protein); VOG00093 (Prevalence:1; Annotation:sp|P10310|TERL_BPT3 Terminase, large subunit); VOG00107 (Prevalence:1; Annotation:sp|P03692|HELIC_BPT7 DNA helicase/primase); VOG00119 (Prevalence:1; Annotation:sp|P00970|DNLI_BPT4 DNA ligase); VOG00141 (Prevalence:…	Przondovirus (29)	VOG00013 (Prevalence:1; Annotation:sp|O64235|DPOL_BPMD2 DNA polymerase); VOG00026 (Prevalence:0.862069; Annotation:sp|B6UL32|SAV_BPLP2 SaV protein); VOG00093 (Prevalence:1; Annotation:sp|P10310|TERL_BPT3 Terminase, large subunit); VOG00107 (Prevalence:1; Annotation:sp|P03692|HELIC_BPT7 DNA helicase/primase); VOG00118 (Prevalence:0.965517; Annotation:sp|P12528|FIBER_BPP22 Tail spike protein); VOG0…
Duplodnaviria (4102)	VOG01432 (Prevalence:0.782058; Annotation:sp|O64206|VG13_BPMD2 Gene 13 protein)	Heunggongvirae (4102)	VOG01432 (Prevalence:0.782058; Annotation:sp|O64206|VG13_BPMD2 Gene 13 protein)	Uroviricota (4102)	VOG01432 (Prevalence:0.782058; Annotation:sp|O64206|VG13_BPMD2 Gene 13 protein)	Caudoviricetes (4102)	VOG01432 (Prevalence:0.782058; Annotation:sp|O64206|VG13_BPMD2 Gene 13 protein)			Autographiviridae (376)	VOG00013 (Prevalence:0.986702; Annotation:sp|O64235|DPOL_BPMD2 DNA polymerase); VOG00093 (Prevalence:0.984043; Annotation:sp|P10310|TERL_BPT3 Terminase, large subunit); VOG00107 (Prevalence:0.744681; Annotation:sp|P03692|HELIC_BPT7 DNA helicase/primase); VOG00119 (Prevalence:0.744681; Annotation:sp|P00970|DNLI_BPT4 DNA ligase); VOG00196 (Prevalence:0.880319; Annotation:sp|P03726|EXLYS_BPT7 Peptid…	Studiervirinae (145)	VOG00013 (Prevalence:1; Annotation:sp|O64235|DPOL_BPMD2 DNA polymerase); VOG00026 (Prevalence:0.531034; Annotation:sp|B6UL32|SAV_BPLP2 SaV protein); VOG00093 (Prevalence:1; Annotation:sp|P10310|TERL_BPT3 Terminase, large subunit); VOG00107 (Prevalence:1; Annotation:sp|P03692|HELIC_BPT7 DNA helicase/primase); VOG00119 (Prevalence:1; Annotation:sp|P00970|DNLI_BPT4 DNA ligase); VOG00141 (Prevalence:…	Teetrevirus (19)	VOG00013 (Prevalence:1; Annotation:sp|O64235|DPOL_BPMD2 DNA polymerase); VOG00093 (Prevalence:1; Annotation:sp|P10310|TERL_BPT3 Terminase, large subunit); VOG00107 (Prevalence:1; Annotation:sp|P03692|HELIC_BPT7 DNA helicase/primase); VOG00119 (Prevalence:1; Annotation:sp|P00970|DNLI_BPT4 DNA ligase); VOG00141 (Prevalence:1; Annotation:sp|P20319|V55_BPT3 Gene 5.5 protein); VOG00191 (Prevalence:0.6…
Duplodnaviria (4102)	VOG01432 (Prevalence:0.782058; Annotation:sp|O64206|VG13_BPMD2 Gene 13 protein)	Heunggongvirae (4102)	VOG01432 (Prevalence:0.782058; Annotation:sp|O64206|VG13_BPMD2 Gene 13 protein)	Uroviricota (4102)	VOG01432 (Prevalence:0.782058; Annotation:sp|O64206|VG13_BPMD2 Gene 13 protein)	Caudoviricetes (4102)	VOG01432 (Prevalence:0.782058; Annotation:sp|O64206|VG13_BPMD2 Gene 13 protein)			Autographiviridae (376)	VOG00013 (Prevalence:0.986702; Annotation:sp|O64235|DPOL_BPMD2 DNA polymerase); VOG00093 (Prevalence:0.984043; Annotation:sp|P10310|TERL_BPT3 Terminase, large subunit); VOG00107 (Prevalence:0.744681; Annotation:sp|P03692|HELIC_BPT7 DNA helicase/primase); VOG00119 (Prevalence:0.744681; Annotation:sp|P00970|DNLI_BPT4 DNA ligase); VOG00196 (Prevalence:0.880319; Annotation:sp|P03726|EXLYS_BPT7 Peptid…	Studiervirinae (145)	VOG00013 (Prevalence:1; Annotation:sp|O64235|DPOL_BPMD2 DNA polymerase); VOG00026 (Prevalence:0.531034; Annotation:sp|B6UL32|SAV_BPLP2 SaV protein); VOG00093 (Prevalence:1; Annotation:sp|P10310|TERL_BPT3 Terminase, large subunit); VOG00107 (Prevalence:1; Annotation:sp|P03692|HELIC_BPT7 DNA helicase/primase); VOG00119 (Prevalence:1; Annotation:sp|P00970|DNLI_BPT4 DNA ligase); VOG00141 (Prevalence:…	Teseptimavirus (17)	VOG00013 (Prevalence:1; Annotation:sp|O64235|DPOL_BPMD2 DNA polymerase); VOG00026 (Prevalence:0.588235; Annotation:sp|B6UL32|SAV_BPLP2 SaV protein); VOG00093 (Prevalence:1; Annotation:sp|P10310|TERL_BPT3 Terminase, large subunit); VOG00107 (Prevalence:1; Annotation:sp|P03692|HELIC_BPT7 DNA helicase/primase); VOG00119 (Prevalence:1; Annotation:sp|P00970|DNLI_BPT4 DNA ligase); VOG00196 (Prevalence:…
Duplodnaviria (4102)	VOG01432 (Prevalence:0.782058; Annotation:sp|O64206|VG13_BPMD2 Gene 13 protein)	Heunggongvirae (4102)	VOG01432 (Prevalence:0.782058; Annotation:sp|O64206|VG13_BPMD2 Gene 13 protein)	Uroviricota (4102)	VOG01432 (Prevalence:0.782058; Annotation:sp|O64206|VG13_BPMD2 Gene 13 protein)	Caudoviricetes (4102)	VOG01432 (Prevalence:0.782058; Annotation:sp|O64206|VG13_BPMD2 Gene 13 protein)			Autographiviridae (376)	VOG00013 (Prevalence:0.986702; Annotation:sp|O64235|DPOL_BPMD2 DNA polymerase); VOG00093 (Prevalence:0.984043; Annotation:sp|P10310|TERL_BPT3 Terminase, large subunit); VOG00107 (Prevalence:0.744681; Annotation:sp|P03692|HELIC_BPT7 DNA helicase/primase); VOG00119 (Prevalence:0.744681; Annotation:sp|P00970|DNLI_BPT4 DNA ligase); VOG00196 (Prevalence:0.880319; Annotation:sp|P03726|EXLYS_BPT7 Peptid…	Studiervirinae (145)	VOG00013 (Prevalence:1; Annotation:sp|O64235|DPOL_BPMD2 DNA polymerase); VOG00026 (Prevalence:0.531034; Annotation:sp|B6UL32|SAV_BPLP2 SaV protein); VOG00093 (Prevalence:1; Annotation:sp|P10310|TERL_BPT3 Terminase, large subunit); VOG00107 (Prevalence:1; Annotation:sp|P03692|HELIC_BPT7 DNA helicase/primase); VOG00119 (Prevalence:1; Annotation:sp|P00970|DNLI_BPT4 DNA ligase); VOG00141 (Prevalence:…	Troedvirus (1)
Duplodnaviria (4102)	VOG01432 (Prevalence:0.782058; Annotation:sp|O64206|VG13_BPMD2 Gene 13 protein)	Heunggongvirae (4102)	VOG01432 (Prevalence:0.782058; Annotation:sp|O64206|VG13_BPMD2 Gene 13 protein)	Uroviricota (4102)	VOG01432 (Prevalence:0.782058; Annotation:sp|O64206|VG13_BPMD2 Gene 13 protein)	Caudoviricetes (4102)	VOG01432 (Prevalence:0.782058; Annotation:sp|O64206|VG13_BPMD2 Gene 13 protein)			Autographiviridae (376)	VOG00013 (Prevalence:0.986702; Annotation:sp|O64235|DPOL_BPMD2 DNA polymerase); VOG00093 (Prevalence:0.984043; Annotation:sp|P10310|TERL_BPT3 Terminase, large subunit); VOG00107 (Prevalence:0.744681; Annotation:sp|P03692|HELIC_BPT7 DNA helicase/primase); VOG00119 (Prevalence:0.744681; Annotation:sp|P00970|DNLI_BPT4 DNA ligase); VOG00196 (Prevalence:0.880319; Annotation:sp|P03726|EXLYS_BPT7 Peptid…	Studiervirinae (145)	VOG00013 (Prevalence:1; Annotation:sp|O64235|DPOL_BPMD2 DNA polymerase); VOG00026 (Prevalence:0.531034; Annotation:sp|B6UL32|SAV_BPLP2 SaV protein); VOG00093 (Prevalence:1; Annotation:sp|P10310|TERL_BPT3 Terminase, large subunit); VOG00107 (Prevalence:1; Annotation:sp|P03692|HELIC_BPT7 DNA helicase/primase); VOG00119 (Prevalence:1; Annotation:sp|P00970|DNLI_BPT4 DNA ligase); VOG00141 (Prevalence:…	Unyawovirus (1)
Duplodnaviria (4102)	VOG01432 (Prevalence:0.782058; Annotation:sp|O64206|VG13_BPMD2 Gene 13 protein)	Heunggongvirae (4102)	VOG01432 (Prevalence:0.782058; Annotation:sp|O64206|VG13_BPMD2 Gene 13 protein)	Uroviricota (4102)	VOG01432 (Prevalence:0.782058; Annotation:sp|O64206|VG13_BPMD2 Gene 13 protein)	Caudoviricetes (4102)	VOG01432 (Prevalence:0.782058; Annotation:sp|O64206|VG13_BPMD2 Gene 13 protein)			Autographiviridae (376)	VOG00013 (Prevalence:0.986702; Annotation:sp|O64235|DPOL_BPMD2 DNA polymerase); VOG00093 (Prevalence:0.984043; Annotation:sp|P10310|TERL_BPT3 Terminase, large subunit); VOG00107 (Prevalence:0.744681; Annotation:sp|P03692|HELIC_BPT7 DNA helicase/primase); VOG00119 (Prevalence:0.744681; Annotation:sp|P00970|DNLI_BPT4 DNA ligase); VOG00196 (Prevalence:0.880319; Annotation:sp|P03726|EXLYS_BPT7 Peptid…	Studiervirinae (145)	VOG00013 (Prevalence:1; Annotation:sp|O64235|DPOL_BPMD2 DNA polymerase); VOG00026 (Prevalence:0.531034; Annotation:sp|B6UL32|SAV_BPLP2 SaV protein); VOG00093 (Prevalence:1; Annotation:sp|P10310|TERL_BPT3 Terminase, large subunit); VOG00107 (Prevalence:1; Annotation:sp|P03692|HELIC_BPT7 DNA helicase/primase); VOG00119 (Prevalence:1; Annotation:sp|P00970|DNLI_BPT4 DNA ligase); VOG00141 (Prevalence:…	Warsawvirus (1)
Duplodnaviria (4102)	VOG01432 (Prevalence:0.782058; Annotation:sp|O64206|VG13_BPMD2 Gene 13 protein)	Heunggongvirae (4102)	VOG01432 (Prevalence:0.782058; Annotation:sp|O64206|VG13_BPMD2 Gene 13 protein)	Uroviricota (4102)	VOG01432 (Prevalence:0.782058; Annotation:sp|O64206|VG13_BPMD2 Gene 13 protein)	Caudoviricetes (4102)	VOG01432 (Prevalence:0.782058; Annotation:sp|O64206|VG13_BPMD2 Gene 13 protein)			Autographiviridae (376)	VOG00013 (Prevalence:0.986702; Annotation:sp|O64235|DPOL_BPMD2 DNA polymerase); VOG00093 (Prevalence:0.984043; Annotation:sp|P10310|TERL_BPT3 Terminase, large subunit); VOG00107 (Prevalence:0.744681; Annotation:sp|P03692|HELIC_BPT7 DNA helicase/primase); VOG00119 (Prevalence:0.744681; Annotation:sp|P00970|DNLI_BPT4 DNA ligase); VOG00196 (Prevalence:0.880319; Annotation:sp|P03726|EXLYS_BPT7 Peptid…			Stupnyavirus (1)
Duplodnaviria (4102)	VOG01432 (Prevalence:0.782058; Annotation:sp|O64206|VG13_BPMD2 Gene 13 protein)	Heunggongvirae (4102)	VOG01432 (Prevalence:0.782058; Annotation:sp|O64206|VG13_BPMD2 Gene 13 protein)	Uroviricota (4102)	VOG01432 (Prevalence:0.782058; Annotation:sp|O64206|VG13_BPMD2 Gene 13 protein)	Caudoviricetes (4102)	VOG01432 (Prevalence:0.782058; Annotation:sp|O64206|VG13_BPMD2 Gene 13 protein)			Autographiviridae (376)	VOG00013 (Prevalence:0.986702; Annotation:sp|O64235|DPOL_BPMD2 DNA polymerase); VOG00093 (Prevalence:0.984043; Annotation:sp|P10310|TERL_BPT3 Terminase, large subunit); VOG00107 (Prevalence:0.744681; Annotation:sp|P03692|HELIC_BPT7 DNA helicase/primase); VOG00119 (Prevalence:0.744681; Annotation:sp|P00970|DNLI_BPT4 DNA ligase); VOG00196 (Prevalence:0.880319; Annotation:sp|P03726|EXLYS_BPT7 Peptid…			Tangaroavirus (3)
Duplodnaviria (4102)	VOG01432 (Prevalence:0.782058; Annotation:sp|O64206|VG13_BPMD2 Gene 13 protein)	Heunggongvirae (4102)	VOG01432 (Prevalence:0.782058; Annotation:sp|O64206|VG13_BPMD2 Gene 13 protein)	Uroviricota (4102)	VOG01432 (Prevalence:0.782058; Annotation:sp|O64206|VG13_BPMD2 Gene 13 protein)	Caudoviricetes (4102)	VOG01432 (Prevalence:0.782058; Annotation:sp|O64206|VG13_BPMD2 Gene 13 protein)			Autographiviridae (376)	VOG00013 (Prevalence:0.986702; Annotation:sp|O64235|DPOL_BPMD2 DNA polymerase); VOG00093 (Prevalence:0.984043; Annotation:sp|P10310|TERL_BPT3 Terminase, large subunit); VOG00107 (Prevalence:0.744681; Annotation:sp|P03692|HELIC_BPT7 DNA helicase/primase); VOG00119 (Prevalence:0.744681; Annotation:sp|P00970|DNLI_BPT4 DNA ligase); VOG00196 (Prevalence:0.880319; Annotation:sp|P03726|EXLYS_BPT7 Peptid…			Tawavirus (1)
Duplodnaviria (4102)	VOG01432 (Prevalence:0.782058; Annotation:sp|O64206|VG13_BPMD2 Gene 13 protein)	Heunggongvirae (4102)	VOG01432 (Prevalence:0.782058; Annotation:sp|O64206|VG13_BPMD2 Gene 13 protein)	Uroviricota (4102)	VOG01432 (Prevalence:0.782058; Annotation:sp|O64206|VG13_BPMD2 Gene 13 protein)	Caudoviricetes (4102)	VOG01432 (Prevalence:0.782058; Annotation:sp|O64206|VG13_BPMD2 Gene 13 protein)			Autographiviridae (376)	VOG00013 (Prevalence:0.986702; Annotation:sp|O64235|DPOL_BPMD2 DNA polymerase); VOG00093 (Prevalence:0.984043; Annotation:sp|P10310|TERL_BPT3 Terminase, large subunit); VOG00107 (Prevalence:0.744681; Annotation:sp|P03692|HELIC_BPT7 DNA helicase/primase); VOG00119 (Prevalence:0.744681; Annotation:sp|P00970|DNLI_BPT4 DNA ligase); VOG00196 (Prevalence:0.880319; Annotation:sp|P03726|EXLYS_BPT7 Peptid…			Tiamatvirus (1)
Duplodnaviria (4102)	VOG01432 (Prevalence:0.782058; Annotation:sp|O64206|VG13_BPMD2 Gene 13 protein)	Heunggongvirae (4102)	VOG01432 (Prevalence:0.782058; Annotation:sp|O64206|VG13_BPMD2 Gene 13 protein)	Uroviricota (4102)	VOG01432 (Prevalence:0.782058; Annotation:sp|O64206|VG13_BPMD2 Gene 13 protein)	Caudoviricetes (4102)	VOG01432 (Prevalence:0.782058; Annotation:sp|O64206|VG13_BPMD2 Gene 13 protein)			Autographiviridae (376)	VOG00013 (Prevalence:0.986702; Annotation:sp|O64235|DPOL_BPMD2 DNA polymerase); VOG00093 (Prevalence:0.984043; Annotation:sp|P10310|TERL_BPT3 Terminase, large subunit); VOG00107 (Prevalence:0.744681; Annotation:sp|P03692|HELIC_BPT7 DNA helicase/primase); VOG00119 (Prevalence:0.744681; Annotation:sp|P00970|DNLI_BPT4 DNA ligase); VOG00196 (Prevalence:0.880319; Annotation:sp|P03726|EXLYS_BPT7 Peptid…			Tiilvirus (1)
Duplodnaviria (4102)	VOG01432 (Prevalence:0.782058; Annotation:sp|O64206|VG13_BPMD2 Gene 13 protein)	Heunggongvirae (4102)	VOG01432 (Prevalence:0.782058; Annotation:sp|O64206|VG13_BPMD2 Gene 13 protein)	Uroviricota (4102)	VOG01432 (Prevalence:0.782058; Annotation:sp|O64206|VG13_BPMD2 Gene 13 protein)	Caudoviricetes (4102)	VOG01432 (Prevalence:0.782058; Annotation:sp|O64206|VG13_BPMD2 Gene 13 protein)			Autographiviridae (376)	VOG00013 (Prevalence:0.986702; Annotation:sp|O64235|DPOL_BPMD2 DNA polymerase); VOG00093 (Prevalence:0.984043; Annotation:sp|P10310|TERL_BPT3 Terminase, large subunit); VOG00107 (Prevalence:0.744681; Annotation:sp|P03692|HELIC_BPT7 DNA helicase/primase); VOG00119 (Prevalence:0.744681; Annotation:sp|P00970|DNLI_BPT4 DNA ligase); VOG00196 (Prevalence:0.880319; Annotation:sp|P03726|EXLYS_BPT7 Peptid…			Tritonvirus (2)
Duplodnaviria (4102)	VOG01432 (Prevalence:0.782058; Annotation:sp|O64206|VG13_BPMD2 Gene 13 protein)	Heunggongvirae (4102)	VOG01432 (Prevalence:0.782058; Annotation:sp|O64206|VG13_BPMD2 Gene 13 protein)	Uroviricota (4102)	VOG01432 (Prevalence:0.782058; Annotation:sp|O64206|VG13_BPMD2 Gene 13 protein)	Caudoviricetes (4102)	VOG01432 (Prevalence:0.782058; Annotation:sp|O64206|VG13_BPMD2 Gene 13 protein)			Autographiviridae (376)	VOG00013 (Prevalence:0.986702; Annotation:sp|O64235|DPOL_BPMD2 DNA polymerase); VOG00093 (Prevalence:0.984043; Annotation:sp|P10310|TERL_BPT3 Terminase, large subunit); VOG00107 (Prevalence:0.744681; Annotation:sp|P03692|HELIC_BPT7 DNA helicase/primase); VOG00119 (Prevalence:0.744681; Annotation:sp|P00970|DNLI_BPT4 DNA ligase); VOG00196 (Prevalence:0.880319; Annotation:sp|P03726|EXLYS_BPT7 Peptid…			Voetvirus (1)
Duplodnaviria (4102)	VOG01432 (Prevalence:0.782058; Annotation:sp|O64206|VG13_BPMD2 Gene 13 protein)	Heunggongvirae (4102)	VOG01432 (Prevalence:0.782058; Annotation:sp|O64206|VG13_BPMD2 Gene 13 protein)	Uroviricota (4102)	VOG01432 (Prevalence:0.782058; Annotation:sp|O64206|VG13_BPMD2 Gene 13 protein)	Caudoviricetes (4102)	VOG01432 (Prevalence:0.782058; Annotation:sp|O64206|VG13_BPMD2 Gene 13 protein)			Autographiviridae (376)	VOG00013 (Prevalence:0.986702; Annotation:sp|O64235|DPOL_BPMD2 DNA polymerase); VOG00093 (Prevalence:0.984043; Annotation:sp|P10310|TERL_BPT3 Terminase, large subunit); VOG00107 (Prevalence:0.744681; Annotation:sp|P03692|HELIC_BPT7 DNA helicase/primase); VOG00119 (Prevalence:0.744681; Annotation:sp|P00970|DNLI_BPT4 DNA ligase); VOG00196 (Prevalence:0.880319; Annotation:sp|P03726|EXLYS_BPT7 Peptid…			Votkovvirus (1)
Duplodnaviria (4102)	VOG01432 (Prevalence:0.782058; Annotation:sp|O64206|VG13_BPMD2 Gene 13 protein)	Heunggongvirae (4102)	VOG01432 (Prevalence:0.782058; Annotation:sp|O64206|VG13_BPMD2 Gene 13 protein)	Uroviricota (4102)	VOG01432 (Prevalence:0.782058; Annotation:sp|O64206|VG13_BPMD2 Gene 13 protein)	Caudoviricetes (4102)	VOG01432 (Prevalence:0.782058; Annotation:sp|O64206|VG13_BPMD2 Gene 13 protein)			Autographiviridae (376)	VOG00013 (Prevalence:0.986702; Annotation:sp|O64235|DPOL_BPMD2 DNA polymerase); VOG00093 (Prevalence:0.984043; Annotation:sp|P10310|TERL_BPT3 Terminase, large subunit); VOG00107 (Prevalence:0.744681; Annotation:sp|P03692|HELIC_BPT7 DNA helicase/primase); VOG00119 (Prevalence:0.744681; Annotation:sp|P00970|DNLI_BPT4 DNA ligase); VOG00196 (Prevalence:0.880319; Annotation:sp|P03726|EXLYS_BPT7 Peptid…			Waewaevirus (1)
Duplodnaviria (4102)	VOG01432 (Prevalence:0.782058; Annotation:sp|O64206|VG13_BPMD2 Gene 13 protein)	Heunggongvirae (4102)	VOG01432 (Prevalence:0.782058; Annotation:sp|O64206|VG13_BPMD2 Gene 13 protein)	Uroviricota (4102)	VOG01432 (Prevalence:0.782058; Annotation:sp|O64206|VG13_BPMD2 Gene 13 protein)	Caudoviricetes (4102)	VOG01432 (Prevalence:0.782058; Annotation:sp|O64206|VG13_BPMD2 Gene 13 protein)			Autographiviridae (376)	VOG00013 (Prevalence:0.986702; Annotation:sp|O64235|DPOL_BPMD2 DNA polymerase); VOG00093 (Prevalence:0.984043; Annotation:sp|P10310|TERL_BPT3 Terminase, large subunit); VOG00107 (Prevalence:0.744681; Annotation:sp|P03692|HELIC_BPT7 DNA helicase/primase); VOG00119 (Prevalence:0.744681; Annotation:sp|P00970|DNLI_BPT4 DNA ligase); VOG00196 (Prevalence:0.880319; Annotation:sp|P03726|EXLYS_BPT7 Peptid…			Wuhanvirus (2)
Duplodnaviria (4102)	VOG01432 (Prevalence:0.782058; Annotation:sp|O64206|VG13_BPMD2 Gene 13 protein)	Heunggongvirae (4102)	VOG01432 (Prevalence:0.782058; Annotation:sp|O64206|VG13_BPMD2 Gene 13 protein)	Uroviricota (4102)	VOG01432 (Prevalence:0.782058; Annotation:sp|O64206|VG13_BPMD2 Gene 13 protein)	Caudoviricetes (4102)	VOG01432 (Prevalence:0.782058; Annotation:sp|O64206|VG13_BPMD2 Gene 13 protein)			Autographiviridae (376)	VOG00013 (Prevalence:0.986702; Annotation:sp|O64235|DPOL_BPMD2 DNA polymerase); VOG00093 (Prevalence:0.984043; Annotation:sp|P10310|TERL_BPT3 Terminase, large subunit); VOG00107 (Prevalence:0.744681; Annotation:sp|P03692|HELIC_BPT7 DNA helicase/primase); VOG00119 (Prevalence:0.744681; Annotation:sp|P00970|DNLI_BPT4 DNA ligase); VOG00196 (Prevalence:0.880319; Annotation:sp|P03726|EXLYS_BPT7 Peptid…			Youngvirus (1)
Duplodnaviria (4102)	VOG01432 (Prevalence:0.782058; Annotation:sp|O64206|VG13_BPMD2 Gene 13 protein)	Heunggongvirae (4102)	VOG01432 (Prevalence:0.782058; Annotation:sp|O64206|VG13_BPMD2 Gene 13 protein)	Uroviricota (4102)	VOG01432 (Prevalence:0.782058; Annotation:sp|O64206|VG13_BPMD2 Gene 13 protein)	Caudoviricetes (4102)	VOG01432 (Prevalence:0.782058; Annotation:sp|O64206|VG13_BPMD2 Gene 13 protein)							Axeltriavirus (1)
Duplodnaviria (4102)	VOG01432 (Prevalence:0.782058; Annotation:sp|O64206|VG13_BPMD2 Gene 13 protein)	Heunggongvirae (4102)	VOG01432 (Prevalence:0.782058; Annotation:sp|O64206|VG13_BPMD2 Gene 13 protein)	Uroviricota (4102)	VOG01432 (Prevalence:0.782058; Annotation:sp|O64206|VG13_BPMD2 Gene 13 protein)	Caudoviricetes (4102)	VOG01432 (Prevalence:0.782058; Annotation:sp|O64206|VG13_BPMD2 Gene 13 protein)							Ayohtrevirus (1)
Duplodnaviria (4102)	VOG01432 (Prevalence:0.782058; Annotation:sp|O64206|VG13_BPMD2 Gene 13 protein)	Heunggongvirae (4102)	VOG01432 (Prevalence:0.782058; Annotation:sp|O64206|VG13_BPMD2 Gene 13 protein)	Uroviricota (4102)	VOG01432 (Prevalence:0.782058; Annotation:sp|O64206|VG13_BPMD2 Gene 13 protein)	Caudoviricetes (4102)	VOG01432 (Prevalence:0.782058; Annotation:sp|O64206|VG13_BPMD2 Gene 13 protein)					Azeevirinae (16)	VOG00013 (Prevalence:1; Annotation:sp|O64235|DPOL_BPMD2 DNA polymerase); VOG00043 (Prevalence:1; Annotation:sp|Q5UQ22|YL207_MIMIV Putative helicase L207/L206); VOG00073 (Prevalence:1; Annotation:sp|O64216|VG22_BPMD2 Gene 22 protein); VOG00089 (Prevalence:1; Annotation:sp|P26764|RPSF_BACLI RNA polymerase sigma-F factor); VOG00146 (Prevalence:1; Annotation:sp|O64214|VG20_BPMD2 Gene 20 protein); VOG…	Galvastonvirus (1)
Duplodnaviria (4102)	VOG01432 (Prevalence:0.782058; Annotation:sp|O64206|VG13_BPMD2 Gene 13 protein)	Heunggongvirae (4102)	VOG01432 (Prevalence:0.782058; Annotation:sp|O64206|VG13_BPMD2 Gene 13 protein)	Uroviricota (4102)	VOG01432 (Prevalence:0.782058; Annotation:sp|O64206|VG13_BPMD2 Gene 13 protein)	Caudoviricetes (4102)	VOG01432 (Prevalence:0.782058; Annotation:sp|O64206|VG13_BPMD2 Gene 13 protein)					Azeevirinae (16)	VOG00013 (Prevalence:1; Annotation:sp|O64235|DPOL_BPMD2 DNA polymerase); VOG00043 (Prevalence:1; Annotation:sp|Q5UQ22|YL207_MIMIV Putative helicase L207/L206); VOG00073 (Prevalence:1; Annotation:sp|O64216|VG22_BPMD2 Gene 22 protein); VOG00089 (Prevalence:1; Annotation:sp|P26764|RPSF_BACLI RNA polymerase sigma-F factor); VOG00146 (Prevalence:1; Annotation:sp|O64214|VG20_BPMD2 Gene 20 protein); VOG…	Liebevirus (1)
Duplodnaviria (4102)	VOG01432 (Prevalence:0.782058; Annotation:sp|O64206|VG13_BPMD2 Gene 13 protein)	Heunggongvirae (4102)	VOG01432 (Prevalence:0.782058; Annotation:sp|O64206|VG13_BPMD2 Gene 13 protein)	Uroviricota (4102)	VOG01432 (Prevalence:0.782058; Annotation:sp|O64206|VG13_BPMD2 Gene 13 protein)	Caudoviricetes (4102)	VOG01432 (Prevalence:0.782058; Annotation:sp|O64206|VG13_BPMD2 Gene 13 protein)					Azeevirinae (16)	VOG00013 (Prevalence:1; Annotation:sp|O64235|DPOL_BPMD2 DNA polymerase); VOG00043 (Prevalence:1; Annotation:sp|Q5UQ22|YL207_MIMIV Putative helicase L207/L206); VOG00073 (Prevalence:1; Annotation:sp|O64216|VG22_BPMD2 Gene 22 protein); VOG00089 (Prevalence:1; Annotation:sp|P26764|RPSF_BACLI RNA polymerase sigma-F factor); VOG00146 (Prevalence:1; Annotation:sp|O64214|VG20_BPMD2 Gene 20 protein); VOG…	Manhattanvirus (5)
Duplodnaviria (4102)	VOG01432 (Prevalence:0.782058; Annotation:sp|O64206|VG13_BPMD2 Gene 13 protein)	Heunggongvirae (4102)	VOG01432 (Prevalence:0.782058; Annotation:sp|O64206|VG13_BPMD2 Gene 13 protein)	Uroviricota (4102)	VOG01432 (Prevalence:0.782058; Annotation:sp|O64206|VG13_BPMD2 Gene 13 protein)	Caudoviricetes (4102)	VOG01432 (Prevalence:0.782058; Annotation:sp|O64206|VG13_BPMD2 Gene 13 protein)					Azeevirinae (16)	VOG00013 (Prevalence:1; Annotation:sp|O64235|DPOL_BPMD2 DNA polymerase); VOG00043 (Prevalence:1; Annotation:sp|Q5UQ22|YL207_MIMIV Putative helicase L207/L206); VOG00073 (Prevalence:1; Annotation:sp|O64216|VG22_BPMD2 Gene 22 protein); VOG00089 (Prevalence:1; Annotation:sp|P26764|RPSF_BACLI RNA polymerase sigma-F factor); VOG00146 (Prevalence:1; Annotation:sp|O64214|VG20_BPMD2 Gene 20 protein); VOG…	Yangvirus (9)
Duplodnaviria (4102)	VOG01432 (Prevalence:0.782058; Annotation:sp|O64206|VG13_BPMD2 Gene 13 protein)	Heunggongvirae (4102)	VOG01432 (Prevalence:0.782058; Annotation:sp|O64206|VG13_BPMD2 Gene 13 protein)	Uroviricota (4102)	VOG01432 (Prevalence:0.782058; Annotation:sp|O64206|VG13_BPMD2 Gene 13 protein)	Caudoviricetes (4102)	VOG01432 (Prevalence:0.782058; Annotation:sp|O64206|VG13_BPMD2 Gene 13 protein)					Azeredovirinae (48)	VOG00010 (Prevalence:0.729167; Annotation:sp|Q9YML3|BROJ_NPVLD Uncharacterized Bro-N domain-containing protein J); VOG00021 (Prevalence:0.729167; Annotation:sp|P22877|INTR_SACER Integrase); VOG00025 (Prevalence:1; Annotation:sp|P54308|TERL_BPSPP Terminase, large subunit); VOG00051 (Prevalence:0.5625; Annotation:sp|O64210|CAPSD_BPMD2 Probable major capsid protein gp17); VOG00076 (Prevalence:0.6041…	Dubowvirus (18)	VOG00010 (Prevalence:0.777778; Annotation:sp|Q9YML3|BROJ_NPVLD Uncharacterized Bro-N domain-containing protein J); VOG00021 (Prevalence:0.555556; Annotation:sp|P22877|INTR_SACER Integrase); VOG00025 (Prevalence:1; Annotation:sp|P54308|TERL_BPSPP Terminase, large subunit); VOG00051 (Prevalence:1; Annotation:sp|O64210|CAPSD_BPMD2 Probable major capsid protein gp17); VOG00099 (Prevalence:1; Annotati…
Duplodnaviria (4102)	VOG01432 (Prevalence:0.782058; Annotation:sp|O64206|VG13_BPMD2 Gene 13 protein)	Heunggongvirae (4102)	VOG01432 (Prevalence:0.782058; Annotation:sp|O64206|VG13_BPMD2 Gene 13 protein)	Uroviricota (4102)	VOG01432 (Prevalence:0.782058; Annotation:sp|O64206|VG13_BPMD2 Gene 13 protein)	Caudoviricetes (4102)	VOG01432 (Prevalence:0.782058; Annotation:sp|O64206|VG13_BPMD2 Gene 13 protein)					Azeredovirinae (48)	VOG00010 (Prevalence:0.729167; Annotation:sp|Q9YML3|BROJ_NPVLD Uncharacterized Bro-N domain-containing protein J); VOG00021 (Prevalence:0.729167; Annotation:sp|P22877|INTR_SACER Integrase); VOG00025 (Prevalence:1; Annotation:sp|P54308|TERL_BPSPP Terminase, large subunit); VOG00051 (Prevalence:0.5625; Annotation:sp|O64210|CAPSD_BPMD2 Probable major capsid protein gp17); VOG00076 (Prevalence:0.6041…	Phietavirus (30)	VOG00010 (Prevalence:0.7; Annotation:sp|Q9YML3|BROJ_NPVLD Uncharacterized Bro-N domain-containing protein J); VOG00021 (Prevalence:0.833333; Annotation:sp|P22877|INTR_SACER Integrase); VOG00025 (Prevalence:1; Annotation:sp|P54308|TERL_BPSPP Terminase, large subunit); VOG00076 (Prevalence:0.966667; Annotation:sp|O48446|HCP16_BPSPP Head completion protein gp16); VOG00104 (Prevalence:0.966667; Annot…
Duplodnaviria (4102)	VOG01432 (Prevalence:0.782058; Annotation:sp|O64206|VG13_BPMD2 Gene 13 protein)	Heunggongvirae (4102)	VOG01432 (Prevalence:0.782058; Annotation:sp|O64206|VG13_BPMD2 Gene 13 protein)	Uroviricota (4102)	VOG01432 (Prevalence:0.782058; Annotation:sp|O64206|VG13_BPMD2 Gene 13 protein)	Caudoviricetes (4102)	VOG01432 (Prevalence:0.782058; Annotation:sp|O64206|VG13_BPMD2 Gene 13 protein)							Backyardiganvirus (16)	VOG00013 (Prevalence:1; Annotation:sp|O64235|DPOL_BPMD2 DNA polymerase); VOG00032 (Prevalence:1; Annotation:sp|P04520|PRIM_BPT4 DNA primase); VOG00035 (Prevalence:1; Annotation:sp|P03796|Y77_BPT7 Protein 7.7); VOG00051 (Prevalence:1; Annotation:sp|O64210|CAPSD_BPMD2 Probable major capsid protein gp17); VOG00059 (Prevalence:1; Annotation:sp|Q5UQ13|COLL2_MIMIV Collagen-like protein 2); VOG00061 (Pr…
Duplodnaviria (4102)	VOG01432 (Prevalence:0.782058; Annotation:sp|O64206|VG13_BPMD2 Gene 13 protein)	Heunggongvirae (4102)	VOG01432 (Prevalence:0.782058; Annotation:sp|O64206|VG13_BPMD2 Gene 13 protein)	Uroviricota (4102)	VOG01432 (Prevalence:0.782058; Annotation:sp|O64206|VG13_BPMD2 Gene 13 protein)	Caudoviricetes (4102)	VOG01432 (Prevalence:0.782058; Annotation:sp|O64206|VG13_BPMD2 Gene 13 protein)							Badaztecvirus (2)
Duplodnaviria (4102)	VOG01432 (Prevalence:0.782058; Annotation:sp|O64206|VG13_BPMD2 Gene 13 protein)	Heunggongvirae (4102)	VOG01432 (Prevalence:0.782058; Annotation:sp|O64206|VG13_BPMD2 Gene 13 protein)	Uroviricota (4102)	VOG01432 (Prevalence:0.782058; Annotation:sp|O64206|VG13_BPMD2 Gene 13 protein)	Caudoviricetes (4102)	VOG01432 (Prevalence:0.782058; Annotation:sp|O64206|VG13_BPMD2 Gene 13 protein)							Baikalvirus (1)
Duplodnaviria (4102)	VOG01432 (Prevalence:0.782058; Annotation:sp|O64206|VG13_BPMD2 Gene 13 protein)	Heunggongvirae (4102)	VOG01432 (Prevalence:0.782058; Annotation:sp|O64206|VG13_BPMD2 Gene 13 protein)	Uroviricota (4102)	VOG01432 (Prevalence:0.782058; Annotation:sp|O64206|VG13_BPMD2 Gene 13 protein)	Caudoviricetes (4102)	VOG01432 (Prevalence:0.782058; Annotation:sp|O64206|VG13_BPMD2 Gene 13 protein)							Baileybluvirus (1)
Duplodnaviria (4102)	VOG01432 (Prevalence:0.782058; Annotation:sp|O64206|VG13_BPMD2 Gene 13 protein)	Heunggongvirae (4102)	VOG01432 (Prevalence:0.782058; Annotation:sp|O64206|VG13_BPMD2 Gene 13 protein)	Uroviricota (4102)	VOG01432 (Prevalence:0.782058; Annotation:sp|O64206|VG13_BPMD2 Gene 13 protein)	Caudoviricetes (4102)	VOG01432 (Prevalence:0.782058; Annotation:sp|O64206|VG13_BPMD2 Gene 13 protein)							Bakolyvirus (2)
Duplodnaviria (4102)	VOG01432 (Prevalence:0.782058; Annotation:sp|O64206|VG13_BPMD2 Gene 13 protein)	Heunggongvirae (4102)	VOG01432 (Prevalence:0.782058; Annotation:sp|O64206|VG13_BPMD2 Gene 13 protein)	Uroviricota (4102)	VOG01432 (Prevalence:0.782058; Annotation:sp|O64206|VG13_BPMD2 Gene 13 protein)	Caudoviricetes (4102)	VOG01432 (Prevalence:0.782058; Annotation:sp|O64206|VG13_BPMD2 Gene 13 protein)							Bantamvirus (1)
Duplodnaviria (4102)	VOG01432 (Prevalence:0.782058; Annotation:sp|O64206|VG13_BPMD2 Gene 13 protein)	Heunggongvirae (4102)	VOG01432 (Prevalence:0.782058; Annotation:sp|O64206|VG13_BPMD2 Gene 13 protein)	Uroviricota (4102)	VOG01432 (Prevalence:0.782058; Annotation:sp|O64206|VG13_BPMD2 Gene 13 protein)	Caudoviricetes (4102)	VOG01432 (Prevalence:0.782058; Annotation:sp|O64206|VG13_BPMD2 Gene 13 protein)							Barbavirus (5)
Duplodnaviria (4102)	VOG01432 (Prevalence:0.782058; Annotation:sp|O64206|VG13_BPMD2 Gene 13 protein)	Heunggongvirae (4102)	VOG01432 (Prevalence:0.782058; Annotation:sp|O64206|VG13_BPMD2 Gene 13 protein)	Uroviricota (4102)	VOG01432 (Prevalence:0.782058; Annotation:sp|O64206|VG13_BPMD2 Gene 13 protein)	Caudoviricetes (4102)	VOG01432 (Prevalence:0.782058; Annotation:sp|O64206|VG13_BPMD2 Gene 13 protein)							Barnyardvirus (2)
Duplodnaviria (4102)	VOG01432 (Prevalence:0.782058; Annotation:sp|O64206|VG13_BPMD2 Gene 13 protein)	Heunggongvirae (4102)	VOG01432 (Prevalence:0.782058; Annotation:sp|O64206|VG13_BPMD2 Gene 13 protein)	Uroviricota (4102)	VOG01432 (Prevalence:0.782058; Annotation:sp|O64206|VG13_BPMD2 Gene 13 protein)	Caudoviricetes (4102)	VOG01432 (Prevalence:0.782058; Annotation:sp|O64206|VG13_BPMD2 Gene 13 protein)							Bcepfunavirus (1)
Duplodnaviria (4102)	VOG01432 (Prevalence:0.782058; Annotation:sp|O64206|VG13_BPMD2 Gene 13 protein)	Heunggongvirae (4102)	VOG01432 (Prevalence:0.782058; Annotation:sp|O64206|VG13_BPMD2 Gene 13 protein)	Uroviricota (4102)	VOG01432 (Prevalence:0.782058; Annotation:sp|O64206|VG13_BPMD2 Gene 13 protein)	Caudoviricetes (4102)	VOG01432 (Prevalence:0.782058; Annotation:sp|O64206|VG13_BPMD2 Gene 13 protein)							Bcepmuvirus (2)
Duplodnaviria (4102)	VOG01432 (Prevalence:0.782058; Annotation:sp|O64206|VG13_BPMD2 Gene 13 protein)	Heunggongvirae (4102)	VOG01432 (Prevalence:0.782058; Annotation:sp|O64206|VG13_BPMD2 Gene 13 protein)	Uroviricota (4102)	VOG01432 (Prevalence:0.782058; Annotation:sp|O64206|VG13_BPMD2 Gene 13 protein)	Caudoviricetes (4102)	VOG01432 (Prevalence:0.782058; Annotation:sp|O64206|VG13_BPMD2 Gene 13 protein)					Bclasvirinae (41)	VOG00002 (Prevalence:0.97561; Annotation:sp|P04132|RPC_BPP2 Repressor protein C); VOG00013 (Prevalence:1; Annotation:sp|O64235|DPOL_BPMD2 DNA polymerase); VOG00016 (Prevalence:1; Annotation:sp|P13004|YLYS_BPPHV Uncharacterized protein near lysin gene (Fragment)); VOG00024 (Prevalence:1; Annotation:sp|Q6QGD5|PORTL_BPT5 Portal protein); VOG00026 (Prevalence:0.853659; Annotation:sp|B6UL32|SAV_BPLP2 …	Acadianvirus (4)
Duplodnaviria (4102)	VOG01432 (Prevalence:0.782058; Annotation:sp|O64206|VG13_BPMD2 Gene 13 protein)	Heunggongvirae (4102)	VOG01432 (Prevalence:0.782058; Annotation:sp|O64206|VG13_BPMD2 Gene 13 protein)	Uroviricota (4102)	VOG01432 (Prevalence:0.782058; Annotation:sp|O64206|VG13_BPMD2 Gene 13 protein)	Caudoviricetes (4102)	VOG01432 (Prevalence:0.782058; Annotation:sp|O64206|VG13_BPMD2 Gene 13 protein)					Bclasvirinae (41)	VOG00002 (Prevalence:0.97561; Annotation:sp|P04132|RPC_BPP2 Repressor protein C); VOG00013 (Prevalence:1; Annotation:sp|O64235|DPOL_BPMD2 DNA polymerase); VOG00016 (Prevalence:1; Annotation:sp|P13004|YLYS_BPPHV Uncharacterized protein near lysin gene (Fragment)); VOG00024 (Prevalence:1; Annotation:sp|Q6QGD5|PORTL_BPT5 Portal protein); VOG00026 (Prevalence:0.853659; Annotation:sp|B6UL32|SAV_BPLP2 …	Birdsnestvirus (1)
Duplodnaviria (4102)	VOG01432 (Prevalence:0.782058; Annotation:sp|O64206|VG13_BPMD2 Gene 13 protein)	Heunggongvirae (4102)	VOG01432 (Prevalence:0.782058; Annotation:sp|O64206|VG13_BPMD2 Gene 13 protein)	Uroviricota (4102)	VOG01432 (Prevalence:0.782058; Annotation:sp|O64206|VG13_BPMD2 Gene 13 protein)	Caudoviricetes (4102)	VOG01432 (Prevalence:0.782058; Annotation:sp|O64206|VG13_BPMD2 Gene 13 protein)					Bclasvirinae (41)	VOG00002 (Prevalence:0.97561; Annotation:sp|P04132|RPC_BPP2 Repressor protein C); VOG00013 (Prevalence:1; Annotation:sp|O64235|DPOL_BPMD2 DNA polymerase); VOG00016 (Prevalence:1; Annotation:sp|P13004|YLYS_BPPHV Uncharacterized protein near lysin gene (Fragment)); VOG00024 (Prevalence:1; Annotation:sp|Q6QGD5|PORTL_BPT5 Portal protein); VOG00026 (Prevalence:0.853659; Annotation:sp|B6UL32|SAV_BPLP2 …	Coopervirus (12)	VOG00002 (Prevalence:1; Annotation:sp|P04132|RPC_BPP2 Repressor protein C); VOG00013 (Prevalence:1; Annotation:sp|O64235|DPOL_BPMD2 DNA polymerase); VOG00016 (Prevalence:1; Annotation:sp|P13004|YLYS_BPPHV Uncharacterized protein near lysin gene (Fragment)); VOG00024 (Prevalence:1; Annotation:sp|Q6QGD5|PORTL_BPT5 Portal protein); VOG00026 (Prevalence:1; Annotation:sp|B6UL32|SAV_BPLP2 SaV protein);…
Duplodnaviria (4102)	VOG01432 (Prevalence:0.782058; Annotation:sp|O64206|VG13_BPMD2 Gene 13 protein)	Heunggongvirae (4102)	VOG01432 (Prevalence:0.782058; Annotation:sp|O64206|VG13_BPMD2 Gene 13 protein)	Uroviricota (4102)	VOG01432 (Prevalence:0.782058; Annotation:sp|O64206|VG13_BPMD2 Gene 13 protein)	Caudoviricetes (4102)	VOG01432 (Prevalence:0.782058; Annotation:sp|O64206|VG13_BPMD2 Gene 13 protein)					Bclasvirinae (41)	VOG00002 (Prevalence:0.97561; Annotation:sp|P04132|RPC_BPP2 Repressor protein C); VOG00013 (Prevalence:1; Annotation:sp|O64235|DPOL_BPMD2 DNA polymerase); VOG00016 (Prevalence:1; Annotation:sp|P13004|YLYS_BPPHV Uncharacterized protein near lysin gene (Fragment)); VOG00024 (Prevalence:1; Annotation:sp|Q6QGD5|PORTL_BPT5 Portal protein); VOG00026 (Prevalence:0.853659; Annotation:sp|B6UL32|SAV_BPLP2 …	Imvubuvirus (1)
Duplodnaviria (4102)	VOG01432 (Prevalence:0.782058; Annotation:sp|O64206|VG13_BPMD2 Gene 13 protein)	Heunggongvirae (4102)	VOG01432 (Prevalence:0.782058; Annotation:sp|O64206|VG13_BPMD2 Gene 13 protein)	Uroviricota (4102)	VOG01432 (Prevalence:0.782058; Annotation:sp|O64206|VG13_BPMD2 Gene 13 protein)	Caudoviricetes (4102)	VOG01432 (Prevalence:0.782058; Annotation:sp|O64206|VG13_BPMD2 Gene 13 protein)					Bclasvirinae (41)	VOG00002 (Prevalence:0.97561; Annotation:sp|P04132|RPC_BPP2 Repressor protein C); VOG00013 (Prevalence:1; Annotation:sp|O64235|DPOL_BPMD2 DNA polymerase); VOG00016 (Prevalence:1; Annotation:sp|P13004|YLYS_BPPHV Uncharacterized protein near lysin gene (Fragment)); VOG00024 (Prevalence:1; Annotation:sp|Q6QGD5|PORTL_BPT5 Portal protein); VOG00026 (Prevalence:0.853659; Annotation:sp|B6UL32|SAV_BPLP2 …	Julieunavirus (1)
Duplodnaviria (4102)	VOG01432 (Prevalence:0.782058; Annotation:sp|O64206|VG13_BPMD2 Gene 13 protein)	Heunggongvirae (4102)	VOG01432 (Prevalence:0.782058; Annotation:sp|O64206|VG13_BPMD2 Gene 13 protein)	Uroviricota (4102)	VOG01432 (Prevalence:0.782058; Annotation:sp|O64206|VG13_BPMD2 Gene 13 protein)	Caudoviricetes (4102)	VOG01432 (Prevalence:0.782058; Annotation:sp|O64206|VG13_BPMD2 Gene 13 protein)					Bclasvirinae (41)	VOG00002 (Prevalence:0.97561; Annotation:sp|P04132|RPC_BPP2 Repressor protein C); VOG00013 (Prevalence:1; Annotation:sp|O64235|DPOL_BPMD2 DNA polymerase); VOG00016 (Prevalence:1; Annotation:sp|P13004|YLYS_BPPHV Uncharacterized protein near lysin gene (Fragment)); VOG00024 (Prevalence:1; Annotation:sp|Q6QGD5|PORTL_BPT5 Portal protein); VOG00026 (Prevalence:0.853659; Annotation:sp|B6UL32|SAV_BPLP2 …	Lilmcdreamyvirus (1)
Duplodnaviria (4102)	VOG01432 (Prevalence:0.782058; Annotation:sp|O64206|VG13_BPMD2 Gene 13 protein)	Heunggongvirae (4102)	VOG01432 (Prevalence:0.782058; Annotation:sp|O64206|VG13_BPMD2 Gene 13 protein)	Uroviricota (4102)	VOG01432 (Prevalence:0.782058; Annotation:sp|O64206|VG13_BPMD2 Gene 13 protein)	Caudoviricetes (4102)	VOG01432 (Prevalence:0.782058; Annotation:sp|O64206|VG13_BPMD2 Gene 13 protein)					Bclasvirinae (41)	VOG00002 (Prevalence:0.97561; Annotation:sp|P04132|RPC_BPP2 Repressor protein C); VOG00013 (Prevalence:1; Annotation:sp|O64235|DPOL_BPMD2 DNA polymerase); VOG00016 (Prevalence:1; Annotation:sp|P13004|YLYS_BPPHV Uncharacterized protein near lysin gene (Fragment)); VOG00024 (Prevalence:1; Annotation:sp|Q6QGD5|PORTL_BPT5 Portal protein); VOG00026 (Prevalence:0.853659; Annotation:sp|B6UL32|SAV_BPLP2 …	Pegunavirus (8)
Duplodnaviria (4102)	VOG01432 (Prevalence:0.782058; Annotation:sp|O64206|VG13_BPMD2 Gene 13 protein)	Heunggongvirae (4102)	VOG01432 (Prevalence:0.782058; Annotation:sp|O64206|VG13_BPMD2 Gene 13 protein)	Uroviricota (4102)	VOG01432 (Prevalence:0.782058; Annotation:sp|O64206|VG13_BPMD2 Gene 13 protein)	Caudoviricetes (4102)	VOG01432 (Prevalence:0.782058; Annotation:sp|O64206|VG13_BPMD2 Gene 13 protein)					Bclasvirinae (41)	VOG00002 (Prevalence:0.97561; Annotation:sp|P04132|RPC_BPP2 Repressor protein C); VOG00013 (Prevalence:1; Annotation:sp|O64235|DPOL_BPMD2 DNA polymerase); VOG00016 (Prevalence:1; Annotation:sp|P13004|YLYS_BPPHV Uncharacterized protein near lysin gene (Fragment)); VOG00024 (Prevalence:1; Annotation:sp|Q6QGD5|PORTL_BPT5 Portal protein); VOG00026 (Prevalence:0.853659; Annotation:sp|B6UL32|SAV_BPLP2 …	Pipefishvirus (5)
Duplodnaviria (4102)	VOG01432 (Prevalence:0.782058; Annotation:sp|O64206|VG13_BPMD2 Gene 13 protein)	Heunggongvirae (4102)	VOG01432 (Prevalence:0.782058; Annotation:sp|O64206|VG13_BPMD2 Gene 13 protein)	Uroviricota (4102)	VOG01432 (Prevalence:0.782058; Annotation:sp|O64206|VG13_BPMD2 Gene 13 protein)	Caudoviricetes (4102)	VOG01432 (Prevalence:0.782058; Annotation:sp|O64206|VG13_BPMD2 Gene 13 protein)					Bclasvirinae (41)	VOG00002 (Prevalence:0.97561; Annotation:sp|P04132|RPC_BPP2 Repressor protein C); VOG00013 (Prevalence:1; Annotation:sp|O64235|DPOL_BPMD2 DNA polymerase); VOG00016 (Prevalence:1; Annotation:sp|P13004|YLYS_BPPHV Uncharacterized protein near lysin gene (Fragment)); VOG00024 (Prevalence:1; Annotation:sp|Q6QGD5|PORTL_BPT5 Portal protein); VOG00026 (Prevalence:0.853659; Annotation:sp|B6UL32|SAV_BPLP2 …	Quesadillavirus (2)
Duplodnaviria (4102)	VOG01432 (Prevalence:0.782058; Annotation:sp|O64206|VG13_BPMD2 Gene 13 protein)	Heunggongvirae (4102)	VOG01432 (Prevalence:0.782058; Annotation:sp|O64206|VG13_BPMD2 Gene 13 protein)	Uroviricota (4102)	VOG01432 (Prevalence:0.782058; Annotation:sp|O64206|VG13_BPMD2 Gene 13 protein)	Caudoviricetes (4102)	VOG01432 (Prevalence:0.782058; Annotation:sp|O64206|VG13_BPMD2 Gene 13 protein)					Bclasvirinae (41)	VOG00002 (Prevalence:0.97561; Annotation:sp|P04132|RPC_BPP2 Repressor protein C); VOG00013 (Prevalence:1; Annotation:sp|O64235|DPOL_BPMD2 DNA polymerase); VOG00016 (Prevalence:1; Annotation:sp|P13004|YLYS_BPPHV Uncharacterized protein near lysin gene (Fragment)); VOG00024 (Prevalence:1; Annotation:sp|Q6QGD5|PORTL_BPT5 Portal protein); VOG00026 (Prevalence:0.853659; Annotation:sp|B6UL32|SAV_BPLP2 …	Rosebushvirus (4)
Duplodnaviria (4102)	VOG01432 (Prevalence:0.782058; Annotation:sp|O64206|VG13_BPMD2 Gene 13 protein)	Heunggongvirae (4102)	VOG01432 (Prevalence:0.782058; Annotation:sp|O64206|VG13_BPMD2 Gene 13 protein)	Uroviricota (4102)	VOG01432 (Prevalence:0.782058; Annotation:sp|O64206|VG13_BPMD2 Gene 13 protein)	Caudoviricetes (4102)	VOG01432 (Prevalence:0.782058; Annotation:sp|O64206|VG13_BPMD2 Gene 13 protein)					Bclasvirinae (41)	VOG00002 (Prevalence:0.97561; Annotation:sp|P04132|RPC_BPP2 Repressor protein C); VOG00013 (Prevalence:1; Annotation:sp|O64235|DPOL_BPMD2 DNA polymerase); VOG00016 (Prevalence:1; Annotation:sp|P13004|YLYS_BPPHV Uncharacterized protein near lysin gene (Fragment)); VOG00024 (Prevalence:1; Annotation:sp|Q6QGD5|PORTL_BPT5 Portal protein); VOG00026 (Prevalence:0.853659; Annotation:sp|B6UL32|SAV_BPLP2 …	Saguarovirus (1)
Duplodnaviria (4102)	VOG01432 (Prevalence:0.782058; Annotation:sp|O64206|VG13_BPMD2 Gene 13 protein)	Heunggongvirae (4102)	VOG01432 (Prevalence:0.782058; Annotation:sp|O64206|VG13_BPMD2 Gene 13 protein)	Uroviricota (4102)	VOG01432 (Prevalence:0.782058; Annotation:sp|O64206|VG13_BPMD2 Gene 13 protein)	Caudoviricetes (4102)	VOG01432 (Prevalence:0.782058; Annotation:sp|O64206|VG13_BPMD2 Gene 13 protein)					Bclasvirinae (41)	VOG00002 (Prevalence:0.97561; Annotation:sp|P04132|RPC_BPP2 Repressor protein C); VOG00013 (Prevalence:1; Annotation:sp|O64235|DPOL_BPMD2 DNA polymerase); VOG00016 (Prevalence:1; Annotation:sp|P13004|YLYS_BPPHV Uncharacterized protein near lysin gene (Fragment)); VOG00024 (Prevalence:1; Annotation:sp|Q6QGD5|PORTL_BPT5 Portal protein); VOG00026 (Prevalence:0.853659; Annotation:sp|B6UL32|SAV_BPLP2 …	Thonkovirus (1)
Duplodnaviria (4102)	VOG01432 (Prevalence:0.782058; Annotation:sp|O64206|VG13_BPMD2 Gene 13 protein)	Heunggongvirae (4102)	VOG01432 (Prevalence:0.782058; Annotation:sp|O64206|VG13_BPMD2 Gene 13 protein)	Uroviricota (4102)	VOG01432 (Prevalence:0.782058; Annotation:sp|O64206|VG13_BPMD2 Gene 13 protein)	Caudoviricetes (4102)	VOG01432 (Prevalence:0.782058; Annotation:sp|O64206|VG13_BPMD2 Gene 13 protein)					Beaumontvirinae (5)		Bixiavirus (3)
Duplodnaviria (4102)	VOG01432 (Prevalence:0.782058; Annotation:sp|O64206|VG13_BPMD2 Gene 13 protein)	Heunggongvirae (4102)	VOG01432 (Prevalence:0.782058; Annotation:sp|O64206|VG13_BPMD2 Gene 13 protein)	Uroviricota (4102)	VOG01432 (Prevalence:0.782058; Annotation:sp|O64206|VG13_BPMD2 Gene 13 protein)	Caudoviricetes (4102)	VOG01432 (Prevalence:0.782058; Annotation:sp|O64206|VG13_BPMD2 Gene 13 protein)					Beaumontvirinae (5)		Salvavirus (1)
Duplodnaviria (4102)	VOG01432 (Prevalence:0.782058; Annotation:sp|O64206|VG13_BPMD2 Gene 13 protein)	Heunggongvirae (4102)	VOG01432 (Prevalence:0.782058; Annotation:sp|O64206|VG13_BPMD2 Gene 13 protein)	Uroviricota (4102)	VOG01432 (Prevalence:0.782058; Annotation:sp|O64206|VG13_BPMD2 Gene 13 protein)	Caudoviricetes (4102)	VOG01432 (Prevalence:0.782058; Annotation:sp|O64206|VG13_BPMD2 Gene 13 protein)					Beaumontvirinae (5)		Siaravirus (1)
Duplodnaviria (4102)	VOG01432 (Prevalence:0.782058; Annotation:sp|O64206|VG13_BPMD2 Gene 13 protein)	Heunggongvirae (4102)	VOG01432 (Prevalence:0.782058; Annotation:sp|O64206|VG13_BPMD2 Gene 13 protein)	Uroviricota (4102)	VOG01432 (Prevalence:0.782058; Annotation:sp|O64206|VG13_BPMD2 Gene 13 protein)	Caudoviricetes (4102)	VOG01432 (Prevalence:0.782058; Annotation:sp|O64206|VG13_BPMD2 Gene 13 protein)							Beceayunavirus (1)
Duplodnaviria (4102)	VOG01432 (Prevalence:0.782058; Annotation:sp|O64206|VG13_BPMD2 Gene 13 protein)	Heunggongvirae (4102)	VOG01432 (Prevalence:0.782058; Annotation:sp|O64206|VG13_BPMD2 Gene 13 protein)	Uroviricota (4102)	VOG01432 (Prevalence:0.782058; Annotation:sp|O64206|VG13_BPMD2 Gene 13 protein)	Caudoviricetes (4102)	VOG01432 (Prevalence:0.782058; Annotation:sp|O64206|VG13_BPMD2 Gene 13 protein)							Becedseptimavirus (1)
Duplodnaviria (4102)	VOG01432 (Prevalence:0.782058; Annotation:sp|O64206|VG13_BPMD2 Gene 13 protein)	Heunggongvirae (4102)	VOG01432 (Prevalence:0.782058; Annotation:sp|O64206|VG13_BPMD2 Gene 13 protein)	Uroviricota (4102)	VOG01432 (Prevalence:0.782058; Annotation:sp|O64206|VG13_BPMD2 Gene 13 protein)	Caudoviricetes (4102)	VOG01432 (Prevalence:0.782058; Annotation:sp|O64206|VG13_BPMD2 Gene 13 protein)							Beenievirus (10)	VOG00115 (Prevalence:1; Annotation:REFSEQ minor head protein); VOG00147 (Prevalence:0.6; Annotation:REFSEQ immunity repressor); VOG00172 (Prevalence:1; Annotation:sp|P59217|TERL_BPSF5 Putative terminase large subunit); VOG00180 (Prevalence:1; Annotation:sp|Q05225|VG19_BPML5 Gene 19 protein); VOG00224 (Prevalence:1; Annotation:sp|O64205|LYSB_BPMD2 Endolysin B); VOG00255 (Prevalence:1; Annotation:s…
Duplodnaviria (4102)	VOG01432 (Prevalence:0.782058; Annotation:sp|O64206|VG13_BPMD2 Gene 13 protein)	Heunggongvirae (4102)	VOG01432 (Prevalence:0.782058; Annotation:sp|O64206|VG13_BPMD2 Gene 13 protein)	Uroviricota (4102)	VOG01432 (Prevalence:0.782058; Annotation:sp|O64206|VG13_BPMD2 Gene 13 protein)	Caudoviricetes (4102)	VOG01432 (Prevalence:0.782058; Annotation:sp|O64206|VG13_BPMD2 Gene 13 protein)					Beephvirinae (5)		Flowerpowervirus (1)
Duplodnaviria (4102)	VOG01432 (Prevalence:0.782058; Annotation:sp|O64206|VG13_BPMD2 Gene 13 protein)	Heunggongvirae (4102)	VOG01432 (Prevalence:0.782058; Annotation:sp|O64206|VG13_BPMD2 Gene 13 protein)	Uroviricota (4102)	VOG01432 (Prevalence:0.782058; Annotation:sp|O64206|VG13_BPMD2 Gene 13 protein)	Caudoviricetes (4102)	VOG01432 (Prevalence:0.782058; Annotation:sp|O64206|VG13_BPMD2 Gene 13 protein)					Beephvirinae (5)		Immanueltrevirus (1)
Duplodnaviria (4102)	VOG01432 (Prevalence:0.782058; Annotation:sp|O64206|VG13_BPMD2 Gene 13 protein)	Heunggongvirae (4102)	VOG01432 (Prevalence:0.782058; Annotation:sp|O64206|VG13_BPMD2 Gene 13 protein)	Uroviricota (4102)	VOG01432 (Prevalence:0.782058; Annotation:sp|O64206|VG13_BPMD2 Gene 13 protein)	Caudoviricetes (4102)	VOG01432 (Prevalence:0.782058; Annotation:sp|O64206|VG13_BPMD2 Gene 13 protein)					Beephvirinae (5)		Manuelvirus (3)
Duplodnaviria (4102)	VOG01432 (Prevalence:0.782058; Annotation:sp|O64206|VG13_BPMD2 Gene 13 protein)	Heunggongvirae (4102)	VOG01432 (Prevalence:0.782058; Annotation:sp|O64206|VG13_BPMD2 Gene 13 protein)	Uroviricota (4102)	VOG01432 (Prevalence:0.782058; Annotation:sp|O64206|VG13_BPMD2 Gene 13 protein)	Caudoviricetes (4102)	VOG01432 (Prevalence:0.782058; Annotation:sp|O64206|VG13_BPMD2 Gene 13 protein)							Beetrevirus (4)
Duplodnaviria (4102)	VOG01432 (Prevalence:0.782058; Annotation:sp|O64206|VG13_BPMD2 Gene 13 protein)	Heunggongvirae (4102)	VOG01432 (Prevalence:0.782058; Annotation:sp|O64206|VG13_BPMD2 Gene 13 protein)	Uroviricota (4102)	VOG01432 (Prevalence:0.782058; Annotation:sp|O64206|VG13_BPMD2 Gene 13 protein)	Caudoviricetes (4102)	VOG01432 (Prevalence:0.782058; Annotation:sp|O64206|VG13_BPMD2 Gene 13 protein)							Behunavirus (1)
Duplodnaviria (4102)	VOG01432 (Prevalence:0.782058; Annotation:sp|O64206|VG13_BPMD2 Gene 13 protein)	Heunggongvirae (4102)	VOG01432 (Prevalence:0.782058; Annotation:sp|O64206|VG13_BPMD2 Gene 13 protein)	Uroviricota (4102)	VOG01432 (Prevalence:0.782058; Annotation:sp|O64206|VG13_BPMD2 Gene 13 protein)	Caudoviricetes (4102)	VOG01432 (Prevalence:0.782058; Annotation:sp|O64206|VG13_BPMD2 Gene 13 protein)							Bendigovirus (1)
Duplodnaviria (4102)	VOG01432 (Prevalence:0.782058; Annotation:sp|O64206|VG13_BPMD2 Gene 13 protein)	Heunggongvirae (4102)	VOG01432 (Prevalence:0.782058; Annotation:sp|O64206|VG13_BPMD2 Gene 13 protein)	Uroviricota (4102)	VOG01432 (Prevalence:0.782058; Annotation:sp|O64206|VG13_BPMD2 Gene 13 protein)	Caudoviricetes (4102)	VOG01432 (Prevalence:0.782058; Annotation:sp|O64206|VG13_BPMD2 Gene 13 protein)							Benedictvirus (14)	VOG00013 (Prevalence:1; Annotation:sp|O64235|DPOL_BPMD2 DNA polymerase); VOG00026 (Prevalence:1; Annotation:sp|B6UL32|SAV_BPLP2 SaV protein); VOG00032 (Prevalence:1; Annotation:sp|P04520|PRIM_BPT4 DNA primase); VOG00051 (Prevalence:1; Annotation:sp|O64210|CAPSD_BPMD2 Probable major capsid protein gp17); VOG00061 (Prevalence:1; Annotation:sp|P00452|RIR1_ECOLI Ribonucleoside-diphosphate reductase 1…
Duplodnaviria (4102)	VOG01432 (Prevalence:0.782058; Annotation:sp|O64206|VG13_BPMD2 Gene 13 protein)	Heunggongvirae (4102)	VOG01432 (Prevalence:0.782058; Annotation:sp|O64206|VG13_BPMD2 Gene 13 protein)	Uroviricota (4102)	VOG01432 (Prevalence:0.782058; Annotation:sp|O64206|VG13_BPMD2 Gene 13 protein)	Caudoviricetes (4102)	VOG01432 (Prevalence:0.782058; Annotation:sp|O64206|VG13_BPMD2 Gene 13 protein)							Bernalvirus (2)
Duplodnaviria (4102)	VOG01432 (Prevalence:0.782058; Annotation:sp|O64206|VG13_BPMD2 Gene 13 protein)	Heunggongvirae (4102)	VOG01432 (Prevalence:0.782058; Annotation:sp|O64206|VG13_BPMD2 Gene 13 protein)	Uroviricota (4102)	VOG01432 (Prevalence:0.782058; Annotation:sp|O64206|VG13_BPMD2 Gene 13 protein)	Caudoviricetes (4102)	VOG01432 (Prevalence:0.782058; Annotation:sp|O64206|VG13_BPMD2 Gene 13 protein)							Betterkatzvirus (1)
Duplodnaviria (4102)	VOG01432 (Prevalence:0.782058; Annotation:sp|O64206|VG13_BPMD2 Gene 13 protein)	Heunggongvirae (4102)	VOG01432 (Prevalence:0.782058; Annotation:sp|O64206|VG13_BPMD2 Gene 13 protein)	Uroviricota (4102)	VOG01432 (Prevalence:0.782058; Annotation:sp|O64206|VG13_BPMD2 Gene 13 protein)	Caudoviricetes (4102)	VOG01432 (Prevalence:0.782058; Annotation:sp|O64206|VG13_BPMD2 Gene 13 protein)							Bievrevirus (1)
Duplodnaviria (4102)	VOG01432 (Prevalence:0.782058; Annotation:sp|O64206|VG13_BPMD2 Gene 13 protein)	Heunggongvirae (4102)	VOG01432 (Prevalence:0.782058; Annotation:sp|O64206|VG13_BPMD2 Gene 13 protein)	Uroviricota (4102)	VOG01432 (Prevalence:0.782058; Annotation:sp|O64206|VG13_BPMD2 Gene 13 protein)	Caudoviricetes (4102)	VOG01432 (Prevalence:0.782058; Annotation:sp|O64206|VG13_BPMD2 Gene 13 protein)							Bigmanorsvirus (1)
Duplodnaviria (4102)	VOG01432 (Prevalence:0.782058; Annotation:sp|O64206|VG13_BPMD2 Gene 13 protein)	Heunggongvirae (4102)	VOG01432 (Prevalence:0.782058; Annotation:sp|O64206|VG13_BPMD2 Gene 13 protein)	Uroviricota (4102)	VOG01432 (Prevalence:0.782058; Annotation:sp|O64206|VG13_BPMD2 Gene 13 protein)	Caudoviricetes (4102)	VOG01432 (Prevalence:0.782058; Annotation:sp|O64206|VG13_BPMD2 Gene 13 protein)							Bingvirus (1)
Duplodnaviria (4102)	VOG01432 (Prevalence:0.782058; Annotation:sp|O64206|VG13_BPMD2 Gene 13 protein)	Heunggongvirae (4102)	VOG01432 (Prevalence:0.782058; Annotation:sp|O64206|VG13_BPMD2 Gene 13 protein)	Uroviricota (4102)	VOG01432 (Prevalence:0.782058; Annotation:sp|O64206|VG13_BPMD2 Gene 13 protein)	Caudoviricetes (4102)	VOG01432 (Prevalence:0.782058; Annotation:sp|O64206|VG13_BPMD2 Gene 13 protein)							Bippervirus (1)
Duplodnaviria (4102)	VOG01432 (Prevalence:0.782058; Annotation:sp|O64206|VG13_BPMD2 Gene 13 protein)	Heunggongvirae (4102)	VOG01432 (Prevalence:0.782058; Annotation:sp|O64206|VG13_BPMD2 Gene 13 protein)	Uroviricota (4102)	VOG01432 (Prevalence:0.782058; Annotation:sp|O64206|VG13_BPMD2 Gene 13 protein)	Caudoviricetes (4102)	VOG01432 (Prevalence:0.782058; Annotation:sp|O64206|VG13_BPMD2 Gene 13 protein)							Bjornvirus (1)
Duplodnaviria (4102)	VOG01432 (Prevalence:0.782058; Annotation:sp|O64206|VG13_BPMD2 Gene 13 protein)	Heunggongvirae (4102)	VOG01432 (Prevalence:0.782058; Annotation:sp|O64206|VG13_BPMD2 Gene 13 protein)	Uroviricota (4102)	VOG01432 (Prevalence:0.782058; Annotation:sp|O64206|VG13_BPMD2 Gene 13 protein)	Caudoviricetes (4102)	VOG01432 (Prevalence:0.782058; Annotation:sp|O64206|VG13_BPMD2 Gene 13 protein)							Bocovirus (1)
Duplodnaviria (4102)	VOG01432 (Prevalence:0.782058; Annotation:sp|O64206|VG13_BPMD2 Gene 13 protein)	Heunggongvirae (4102)	VOG01432 (Prevalence:0.782058; Annotation:sp|O64206|VG13_BPMD2 Gene 13 protein)	Uroviricota (4102)	VOG01432 (Prevalence:0.782058; Annotation:sp|O64206|VG13_BPMD2 Gene 13 protein)	Caudoviricetes (4102)	VOG01432 (Prevalence:0.782058; Annotation:sp|O64206|VG13_BPMD2 Gene 13 protein)							Borockvirus (1)
Duplodnaviria (4102)	VOG01432 (Prevalence:0.782058; Annotation:sp|O64206|VG13_BPMD2 Gene 13 protein)	Heunggongvirae (4102)	VOG01432 (Prevalence:0.782058; Annotation:sp|O64206|VG13_BPMD2 Gene 13 protein)	Uroviricota (4102)	VOG01432 (Prevalence:0.782058; Annotation:sp|O64206|VG13_BPMD2 Gene 13 protein)	Caudoviricetes (4102)	VOG01432 (Prevalence:0.782058; Annotation:sp|O64206|VG13_BPMD2 Gene 13 protein)							Bowservirus (1)
Duplodnaviria (4102)	VOG01432 (Prevalence:0.782058; Annotation:sp|O64206|VG13_BPMD2 Gene 13 protein)	Heunggongvirae (4102)	VOG01432 (Prevalence:0.782058; Annotation:sp|O64206|VG13_BPMD2 Gene 13 protein)	Uroviricota (4102)	VOG01432 (Prevalence:0.782058; Annotation:sp|O64206|VG13_BPMD2 Gene 13 protein)	Caudoviricetes (4102)	VOG01432 (Prevalence:0.782058; Annotation:sp|O64206|VG13_BPMD2 Gene 13 protein)							Branisovskavirus (1)
Duplodnaviria (4102)	VOG01432 (Prevalence:0.782058; Annotation:sp|O64206|VG13_BPMD2 Gene 13 protein)	Heunggongvirae (4102)	VOG01432 (Prevalence:0.782058; Annotation:sp|O64206|VG13_BPMD2 Gene 13 protein)	Uroviricota (4102)	VOG01432 (Prevalence:0.782058; Annotation:sp|O64206|VG13_BPMD2 Gene 13 protein)	Caudoviricetes (4102)	VOG01432 (Prevalence:0.782058; Annotation:sp|O64206|VG13_BPMD2 Gene 13 protein)							Bridgettevirus (5)
Duplodnaviria (4102)	VOG01432 (Prevalence:0.782058; Annotation:sp|O64206|VG13_BPMD2 Gene 13 protein)	Heunggongvirae (4102)	VOG01432 (Prevalence:0.782058; Annotation:sp|O64206|VG13_BPMD2 Gene 13 protein)	Uroviricota (4102)	VOG01432 (Prevalence:0.782058; Annotation:sp|O64206|VG13_BPMD2 Gene 13 protein)	Caudoviricetes (4102)	VOG01432 (Prevalence:0.782058; Annotation:sp|O64206|VG13_BPMD2 Gene 13 protein)							Brigitvirus (1)
Duplodnaviria (4102)	VOG01432 (Prevalence:0.782058; Annotation:sp|O64206|VG13_BPMD2 Gene 13 protein)	Heunggongvirae (4102)	VOG01432 (Prevalence:0.782058; Annotation:sp|O64206|VG13_BPMD2 Gene 13 protein)	Uroviricota (4102)	VOG01432 (Prevalence:0.782058; Annotation:sp|O64206|VG13_BPMD2 Gene 13 protein)	Caudoviricetes (4102)	VOG01432 (Prevalence:0.782058; Annotation:sp|O64206|VG13_BPMD2 Gene 13 protein)							Britbratvirus (1)
Duplodnaviria (4102)	VOG01432 (Prevalence:0.782058; Annotation:sp|O64206|VG13_BPMD2 Gene 13 protein)	Heunggongvirae (4102)	VOG01432 (Prevalence:0.782058; Annotation:sp|O64206|VG13_BPMD2 Gene 13 protein)	Uroviricota (4102)	VOG01432 (Prevalence:0.782058; Annotation:sp|O64206|VG13_BPMD2 Gene 13 protein)	Caudoviricetes (4102)	VOG01432 (Prevalence:0.782058; Annotation:sp|O64206|VG13_BPMD2 Gene 13 protein)					Bronfenbrennervirinae (24)	VOG00021 (Prevalence:0.916667; Annotation:sp|P22877|INTR_SACER Integrase); VOG00024 (Prevalence:1; Annotation:sp|Q6QGD5|PORTL_BPT5 Portal protein); VOG00038 (Prevalence:0.583333; Annotation:sp|P04522|EXO2_BPT4 Exonuclease subunit 2); VOG00051 (Prevalence:1; Annotation:sp|O64210|CAPSD_BPMD2 Probable major capsid protein gp17); VOG00076 (Prevalence:0.958333; Annotation:sp|O48446|HCP16_BPSPP Head co…	Biseptimavirus (14)	VOG00021 (Prevalence:0.928571; Annotation:sp|P22877|INTR_SACER Integrase); VOG00024 (Prevalence:1; Annotation:sp|Q6QGD5|PORTL_BPT5 Portal protein); VOG00051 (Prevalence:1; Annotation:sp|O64210|CAPSD_BPMD2 Probable major capsid protein gp17); VOG00069 (Prevalence:0.571429; Annotation:sp|O48500|DUT_BPT5 Deoxyuridine 5'-triphosphate nucleotidohydrolase); VOG00076 (Prevalence:1; Annotation:sp|O48446|…
Duplodnaviria (4102)	VOG01432 (Prevalence:0.782058; Annotation:sp|O64206|VG13_BPMD2 Gene 13 protein)	Heunggongvirae (4102)	VOG01432 (Prevalence:0.782058; Annotation:sp|O64206|VG13_BPMD2 Gene 13 protein)	Uroviricota (4102)	VOG01432 (Prevalence:0.782058; Annotation:sp|O64206|VG13_BPMD2 Gene 13 protein)	Caudoviricetes (4102)	VOG01432 (Prevalence:0.782058; Annotation:sp|O64206|VG13_BPMD2 Gene 13 protein)					Bronfenbrennervirinae (24)	VOG00021 (Prevalence:0.916667; Annotation:sp|P22877|INTR_SACER Integrase); VOG00024 (Prevalence:1; Annotation:sp|Q6QGD5|PORTL_BPT5 Portal protein); VOG00038 (Prevalence:0.583333; Annotation:sp|P04522|EXO2_BPT4 Exonuclease subunit 2); VOG00051 (Prevalence:1; Annotation:sp|O64210|CAPSD_BPMD2 Probable major capsid protein gp17); VOG00076 (Prevalence:0.958333; Annotation:sp|O48446|HCP16_BPSPP Head co…	Peeveelvirus (10)	VOG00021 (Prevalence:0.9; Annotation:sp|P22877|INTR_SACER Integrase); VOG00024 (Prevalence:1; Annotation:sp|Q6QGD5|PORTL_BPT5 Portal protein); VOG00038 (Prevalence:0.6; Annotation:sp|P04522|EXO2_BPT4 Exonuclease subunit 2); VOG00051 (Prevalence:1; Annotation:sp|O64210|CAPSD_BPMD2 Probable major capsid protein gp17); VOG00076 (Prevalence:0.9; Annotation:sp|O48446|HCP16_BPSPP Head completion protei…
Duplodnaviria (4102)	VOG01432 (Prevalence:0.782058; Annotation:sp|O64206|VG13_BPMD2 Gene 13 protein)	Heunggongvirae (4102)	VOG01432 (Prevalence:0.782058; Annotation:sp|O64206|VG13_BPMD2 Gene 13 protein)	Uroviricota (4102)	VOG01432 (Prevalence:0.782058; Annotation:sp|O64206|VG13_BPMD2 Gene 13 protein)	Caudoviricetes (4102)	VOG01432 (Prevalence:0.782058; Annotation:sp|O64206|VG13_BPMD2 Gene 13 protein)							Brunovirus (1)
Duplodnaviria (4102)	VOG01432 (Prevalence:0.782058; Annotation:sp|O64206|VG13_BPMD2 Gene 13 protein)	Heunggongvirae (4102)	VOG01432 (Prevalence:0.782058; Annotation:sp|O64206|VG13_BPMD2 Gene 13 protein)	Uroviricota (4102)	VOG01432 (Prevalence:0.782058; Annotation:sp|O64206|VG13_BPMD2 Gene 13 protein)	Caudoviricetes (4102)	VOG01432 (Prevalence:0.782058; Annotation:sp|O64206|VG13_BPMD2 Gene 13 protein)							Bruynoghevirus (7)
Duplodnaviria (4102)	VOG01432 (Prevalence:0.782058; Annotation:sp|O64206|VG13_BPMD2 Gene 13 protein)	Heunggongvirae (4102)	VOG01432 (Prevalence:0.782058; Annotation:sp|O64206|VG13_BPMD2 Gene 13 protein)	Uroviricota (4102)	VOG01432 (Prevalence:0.782058; Annotation:sp|O64206|VG13_BPMD2 Gene 13 protein)	Caudoviricetes (4102)	VOG01432 (Prevalence:0.782058; Annotation:sp|O64206|VG13_BPMD2 Gene 13 protein)							Buchananvirus (1)
Duplodnaviria (4102)	VOG01432 (Prevalence:0.782058; Annotation:sp|O64206|VG13_BPMD2 Gene 13 protein)	Heunggongvirae (4102)	VOG01432 (Prevalence:0.782058; Annotation:sp|O64206|VG13_BPMD2 Gene 13 protein)	Uroviricota (4102)	VOG01432 (Prevalence:0.782058; Annotation:sp|O64206|VG13_BPMD2 Gene 13 protein)	Caudoviricetes (4102)	VOG01432 (Prevalence:0.782058; Annotation:sp|O64206|VG13_BPMD2 Gene 13 protein)							Burrovirus (3)
Duplodnaviria (4102)	VOG01432 (Prevalence:0.782058; Annotation:sp|O64206|VG13_BPMD2 Gene 13 protein)	Heunggongvirae (4102)	VOG01432 (Prevalence:0.782058; Annotation:sp|O64206|VG13_BPMD2 Gene 13 protein)	Uroviricota (4102)	VOG01432 (Prevalence:0.782058; Annotation:sp|O64206|VG13_BPMD2 Gene 13 protein)	Caudoviricetes (4102)	VOG01432 (Prevalence:0.782058; Annotation:sp|O64206|VG13_BPMD2 Gene 13 protein)							Busanvirus (1)
Duplodnaviria (4102)	VOG01432 (Prevalence:0.782058; Annotation:sp|O64206|VG13_BPMD2 Gene 13 protein)	Heunggongvirae (4102)	VOG01432 (Prevalence:0.782058; Annotation:sp|O64206|VG13_BPMD2 Gene 13 protein)	Uroviricota (4102)	VOG01432 (Prevalence:0.782058; Annotation:sp|O64206|VG13_BPMD2 Gene 13 protein)	Caudoviricetes (4102)	VOG01432 (Prevalence:0.782058; Annotation:sp|O64206|VG13_BPMD2 Gene 13 protein)							Caminolopintovirus (1)
Duplodnaviria (4102)	VOG01432 (Prevalence:0.782058; Annotation:sp|O64206|VG13_BPMD2 Gene 13 protein)	Heunggongvirae (4102)	VOG01432 (Prevalence:0.782058; Annotation:sp|O64206|VG13_BPMD2 Gene 13 protein)	Uroviricota (4102)	VOG01432 (Prevalence:0.782058; Annotation:sp|O64206|VG13_BPMD2 Gene 13 protein)	Caudoviricetes (4102)	VOG01432 (Prevalence:0.782058; Annotation:sp|O64206|VG13_BPMD2 Gene 13 protein)							Camtrevirus (3)
Duplodnaviria (4102)	VOG01432 (Prevalence:0.782058; Annotation:sp|O64206|VG13_BPMD2 Gene 13 protein)	Heunggongvirae (4102)	VOG01432 (Prevalence:0.782058; Annotation:sp|O64206|VG13_BPMD2 Gene 13 protein)	Uroviricota (4102)	VOG01432 (Prevalence:0.782058; Annotation:sp|O64206|VG13_BPMD2 Gene 13 protein)	Caudoviricetes (4102)	VOG01432 (Prevalence:0.782058; Annotation:sp|O64206|VG13_BPMD2 Gene 13 protein)							Cantarevirus (1)
Duplodnaviria (4102)	VOG01432 (Prevalence:0.782058; Annotation:sp|O64206|VG13_BPMD2 Gene 13 protein)	Heunggongvirae (4102)	VOG01432 (Prevalence:0.782058; Annotation:sp|O64206|VG13_BPMD2 Gene 13 protein)	Uroviricota (4102)	VOG01432 (Prevalence:0.782058; Annotation:sp|O64206|VG13_BPMD2 Gene 13 protein)	Caudoviricetes (4102)	VOG01432 (Prevalence:0.782058; Annotation:sp|O64206|VG13_BPMD2 Gene 13 protein)							Capnelvirus (1)
Duplodnaviria (4102)	VOG01432 (Prevalence:0.782058; Annotation:sp|O64206|VG13_BPMD2 Gene 13 protein)	Heunggongvirae (4102)	VOG01432 (Prevalence:0.782058; Annotation:sp|O64206|VG13_BPMD2 Gene 13 protein)	Uroviricota (4102)	VOG01432 (Prevalence:0.782058; Annotation:sp|O64206|VG13_BPMD2 Gene 13 protein)	Caudoviricetes (4102)	VOG01432 (Prevalence:0.782058; Annotation:sp|O64206|VG13_BPMD2 Gene 13 protein)							Carnodivirus (2)
Duplodnaviria (4102)	VOG01432 (Prevalence:0.782058; Annotation:sp|O64206|VG13_BPMD2 Gene 13 protein)	Heunggongvirae (4102)	VOG01432 (Prevalence:0.782058; Annotation:sp|O64206|VG13_BPMD2 Gene 13 protein)	Uroviricota (4102)	VOG01432 (Prevalence:0.782058; Annotation:sp|O64206|VG13_BPMD2 Gene 13 protein)	Caudoviricetes (4102)	VOG01432 (Prevalence:0.782058; Annotation:sp|O64206|VG13_BPMD2 Gene 13 protein)							Carpasinavirus (2)
Duplodnaviria (4102)	VOG01432 (Prevalence:0.782058; Annotation:sp|O64206|VG13_BPMD2 Gene 13 protein)	Heunggongvirae (4102)	VOG01432 (Prevalence:0.782058; Annotation:sp|O64206|VG13_BPMD2 Gene 13 protein)	Uroviricota (4102)	VOG01432 (Prevalence:0.782058; Annotation:sp|O64206|VG13_BPMD2 Gene 13 protein)	Caudoviricetes (4102)	VOG01432 (Prevalence:0.782058; Annotation:sp|O64206|VG13_BPMD2 Gene 13 protein)							Carvajevirus (1)
Duplodnaviria (4102)	VOG01432 (Prevalence:0.782058; Annotation:sp|O64206|VG13_BPMD2 Gene 13 protein)	Heunggongvirae (4102)	VOG01432 (Prevalence:0.782058; Annotation:sp|O64206|VG13_BPMD2 Gene 13 protein)	Uroviricota (4102)	VOG01432 (Prevalence:0.782058; Annotation:sp|O64206|VG13_BPMD2 Gene 13 protein)	Caudoviricetes (4102)	VOG01432 (Prevalence:0.782058; Annotation:sp|O64206|VG13_BPMD2 Gene 13 protein)							Casadabanvirus (24)	VOG00002 (Prevalence:0.958333; Annotation:sp|P04132|RPC_BPP2 Repressor protein C); VOG00093 (Prevalence:1; Annotation:sp|P10310|TERL_BPT3 Terminase, large subunit); VOG00235 (Prevalence:1; Annotation:sp|P06022|ACTC_BPMU Late transcription activator C); VOG00433 (Prevalence:1; Annotation:sp|Q9XJR2|P5_BPPM2 Protein P5); VOG00516 (Prevalence:0.916667; Annotation:sp|P06023|GAM_BPMU Putative DNA ends …
Duplodnaviria (4102)	VOG01432 (Prevalence:0.782058; Annotation:sp|O64206|VG13_BPMD2 Gene 13 protein)	Heunggongvirae (4102)	VOG01432 (Prevalence:0.782058; Annotation:sp|O64206|VG13_BPMD2 Gene 13 protein)	Uroviricota (4102)	VOG01432 (Prevalence:0.782058; Annotation:sp|O64206|VG13_BPMD2 Gene 13 protein)	Caudoviricetes (4102)	VOG01432 (Prevalence:0.782058; Annotation:sp|O64206|VG13_BPMD2 Gene 13 protein)			Casjensviridae (50)	VOG00013 (Prevalence:0.9; Annotation:sp|O64235|DPOL_BPMD2 DNA polymerase); VOG00057 (Prevalence:1; Annotation:sp|Q9T1Q7|VP41_BPAPS Putative protein p41); VOG00200 (Prevalence:1; Annotation:sp|P20313|SSB_BPT3 Single-stranded DNA-binding protein); VOG00262 (Prevalence:0.74; Annotation:sp|Q38156|DAM_BPT1 DNA N-6-adenine-methyltransferase); VOG00263 (Prevalence:1; Annotation:sp|O64262|VG69_BPMD2 Gene…			Ahduovirus (1)
Duplodnaviria (4102)	VOG01432 (Prevalence:0.782058; Annotation:sp|O64206|VG13_BPMD2 Gene 13 protein)	Heunggongvirae (4102)	VOG01432 (Prevalence:0.782058; Annotation:sp|O64206|VG13_BPMD2 Gene 13 protein)	Uroviricota (4102)	VOG01432 (Prevalence:0.782058; Annotation:sp|O64206|VG13_BPMD2 Gene 13 protein)	Caudoviricetes (4102)	VOG01432 (Prevalence:0.782058; Annotation:sp|O64206|VG13_BPMD2 Gene 13 protein)			Casjensviridae (50)	VOG00013 (Prevalence:0.9; Annotation:sp|O64235|DPOL_BPMD2 DNA polymerase); VOG00057 (Prevalence:1; Annotation:sp|Q9T1Q7|VP41_BPAPS Putative protein p41); VOG00200 (Prevalence:1; Annotation:sp|P20313|SSB_BPT3 Single-stranded DNA-binding protein); VOG00262 (Prevalence:0.74; Annotation:sp|Q38156|DAM_BPT1 DNA N-6-adenine-methyltransferase); VOG00263 (Prevalence:1; Annotation:sp|O64262|VG69_BPMD2 Gene…			Broinstvirus (1)
Duplodnaviria (4102)	VOG01432 (Prevalence:0.782058; Annotation:sp|O64206|VG13_BPMD2 Gene 13 protein)	Heunggongvirae (4102)	VOG01432 (Prevalence:0.782058; Annotation:sp|O64206|VG13_BPMD2 Gene 13 protein)	Uroviricota (4102)	VOG01432 (Prevalence:0.782058; Annotation:sp|O64206|VG13_BPMD2 Gene 13 protein)	Caudoviricetes (4102)	VOG01432 (Prevalence:0.782058; Annotation:sp|O64206|VG13_BPMD2 Gene 13 protein)			Casjensviridae (50)	VOG00013 (Prevalence:0.9; Annotation:sp|O64235|DPOL_BPMD2 DNA polymerase); VOG00057 (Prevalence:1; Annotation:sp|Q9T1Q7|VP41_BPAPS Putative protein p41); VOG00200 (Prevalence:1; Annotation:sp|P20313|SSB_BPT3 Single-stranded DNA-binding protein); VOG00262 (Prevalence:0.74; Annotation:sp|Q38156|DAM_BPT1 DNA N-6-adenine-methyltransferase); VOG00263 (Prevalence:1; Annotation:sp|O64262|VG69_BPMD2 Gene…			Cenphatecvirus (1)
Duplodnaviria (4102)	VOG01432 (Prevalence:0.782058; Annotation:sp|O64206|VG13_BPMD2 Gene 13 protein)	Heunggongvirae (4102)	VOG01432 (Prevalence:0.782058; Annotation:sp|O64206|VG13_BPMD2 Gene 13 protein)	Uroviricota (4102)	VOG01432 (Prevalence:0.782058; Annotation:sp|O64206|VG13_BPMD2 Gene 13 protein)	Caudoviricetes (4102)	VOG01432 (Prevalence:0.782058; Annotation:sp|O64206|VG13_BPMD2 Gene 13 protein)			Casjensviridae (50)	VOG00013 (Prevalence:0.9; Annotation:sp|O64235|DPOL_BPMD2 DNA polymerase); VOG00057 (Prevalence:1; Annotation:sp|Q9T1Q7|VP41_BPAPS Putative protein p41); VOG00200 (Prevalence:1; Annotation:sp|P20313|SSB_BPT3 Single-stranded DNA-binding protein); VOG00262 (Prevalence:0.74; Annotation:sp|Q38156|DAM_BPT1 DNA N-6-adenine-methyltransferase); VOG00263 (Prevalence:1; Annotation:sp|O64262|VG69_BPMD2 Gene…			Chivirus (17)	VOG00013 (Prevalence:1; Annotation:sp|O64235|DPOL_BPMD2 DNA polymerase); VOG00057 (Prevalence:1; Annotation:sp|Q9T1Q7|VP41_BPAPS Putative protein p41); VOG00088 (Prevalence:0.647059; Annotation:sp|P03766|Y290_LAMBD Uncharacterized nin region protein ORF290); VOG00200 (Prevalence:1; Annotation:sp|P20313|SSB_BPT3 Single-stranded DNA-binding protein); VOG00262 (Prevalence:1; Annotation:sp|Q38156|DAM…
Duplodnaviria (4102)	VOG01432 (Prevalence:0.782058; Annotation:sp|O64206|VG13_BPMD2 Gene 13 protein)	Heunggongvirae (4102)	VOG01432 (Prevalence:0.782058; Annotation:sp|O64206|VG13_BPMD2 Gene 13 protein)	Uroviricota (4102)	VOG01432 (Prevalence:0.782058; Annotation:sp|O64206|VG13_BPMD2 Gene 13 protein)	Caudoviricetes (4102)	VOG01432 (Prevalence:0.782058; Annotation:sp|O64206|VG13_BPMD2 Gene 13 protein)			Casjensviridae (50)	VOG00013 (Prevalence:0.9; Annotation:sp|O64235|DPOL_BPMD2 DNA polymerase); VOG00057 (Prevalence:1; Annotation:sp|Q9T1Q7|VP41_BPAPS Putative protein p41); VOG00200 (Prevalence:1; Annotation:sp|P20313|SSB_BPT3 Single-stranded DNA-binding protein); VOG00262 (Prevalence:0.74; Annotation:sp|Q38156|DAM_BPT1 DNA N-6-adenine-methyltransferase); VOG00263 (Prevalence:1; Annotation:sp|O64262|VG69_BPMD2 Gene…			Dunedinvirus (1)
Duplodnaviria (4102)	VOG01432 (Prevalence:0.782058; Annotation:sp|O64206|VG13_BPMD2 Gene 13 protein)	Heunggongvirae (4102)	VOG01432 (Prevalence:0.782058; Annotation:sp|O64206|VG13_BPMD2 Gene 13 protein)	Uroviricota (4102)	VOG01432 (Prevalence:0.782058; Annotation:sp|O64206|VG13_BPMD2 Gene 13 protein)	Caudoviricetes (4102)	VOG01432 (Prevalence:0.782058; Annotation:sp|O64206|VG13_BPMD2 Gene 13 protein)			Casjensviridae (50)	VOG00013 (Prevalence:0.9; Annotation:sp|O64235|DPOL_BPMD2 DNA polymerase); VOG00057 (Prevalence:1; Annotation:sp|Q9T1Q7|VP41_BPAPS Putative protein p41); VOG00200 (Prevalence:1; Annotation:sp|P20313|SSB_BPT3 Single-stranded DNA-binding protein); VOG00262 (Prevalence:0.74; Annotation:sp|Q38156|DAM_BPT1 DNA N-6-adenine-methyltransferase); VOG00263 (Prevalence:1; Annotation:sp|O64262|VG69_BPMD2 Gene…			Enchivirus (1)
Duplodnaviria (4102)	VOG01432 (Prevalence:0.782058; Annotation:sp|O64206|VG13_BPMD2 Gene 13 protein)	Heunggongvirae (4102)	VOG01432 (Prevalence:0.782058; Annotation:sp|O64206|VG13_BPMD2 Gene 13 protein)	Uroviricota (4102)	VOG01432 (Prevalence:0.782058; Annotation:sp|O64206|VG13_BPMD2 Gene 13 protein)	Caudoviricetes (4102)	VOG01432 (Prevalence:0.782058; Annotation:sp|O64206|VG13_BPMD2 Gene 13 protein)			Casjensviridae (50)	VOG00013 (Prevalence:0.9; Annotation:sp|O64235|DPOL_BPMD2 DNA polymerase); VOG00057 (Prevalence:1; Annotation:sp|Q9T1Q7|VP41_BPAPS Putative protein p41); VOG00200 (Prevalence:1; Annotation:sp|P20313|SSB_BPT3 Single-stranded DNA-binding protein); VOG00262 (Prevalence:0.74; Annotation:sp|Q38156|DAM_BPT1 DNA N-6-adenine-methyltransferase); VOG00263 (Prevalence:1; Annotation:sp|O64262|VG69_BPMD2 Gene…			Fengtaivirus (1)
Duplodnaviria (4102)	VOG01432 (Prevalence:0.782058; Annotation:sp|O64206|VG13_BPMD2 Gene 13 protein)	Heunggongvirae (4102)	VOG01432 (Prevalence:0.782058; Annotation:sp|O64206|VG13_BPMD2 Gene 13 protein)	Uroviricota (4102)	VOG01432 (Prevalence:0.782058; Annotation:sp|O64206|VG13_BPMD2 Gene 13 protein)	Caudoviricetes (4102)	VOG01432 (Prevalence:0.782058; Annotation:sp|O64206|VG13_BPMD2 Gene 13 protein)			Casjensviridae (50)	VOG00013 (Prevalence:0.9; Annotation:sp|O64235|DPOL_BPMD2 DNA polymerase); VOG00057 (Prevalence:1; Annotation:sp|Q9T1Q7|VP41_BPAPS Putative protein p41); VOG00200 (Prevalence:1; Annotation:sp|P20313|SSB_BPT3 Single-stranded DNA-binding protein); VOG00262 (Prevalence:0.74; Annotation:sp|Q38156|DAM_BPT1 DNA N-6-adenine-methyltransferase); VOG00263 (Prevalence:1; Annotation:sp|O64262|VG69_BPMD2 Gene…			Gediminasvirus (1)
Duplodnaviria (4102)	VOG01432 (Prevalence:0.782058; Annotation:sp|O64206|VG13_BPMD2 Gene 13 protein)	Heunggongvirae (4102)	VOG01432 (Prevalence:0.782058; Annotation:sp|O64206|VG13_BPMD2 Gene 13 protein)	Uroviricota (4102)	VOG01432 (Prevalence:0.782058; Annotation:sp|O64206|VG13_BPMD2 Gene 13 protein)	Caudoviricetes (4102)	VOG01432 (Prevalence:0.782058; Annotation:sp|O64206|VG13_BPMD2 Gene 13 protein)			Casjensviridae (50)	VOG00013 (Prevalence:0.9; Annotation:sp|O64235|DPOL_BPMD2 DNA polymerase); VOG00057 (Prevalence:1; Annotation:sp|Q9T1Q7|VP41_BPAPS Putative protein p41); VOG00200 (Prevalence:1; Annotation:sp|P20313|SSB_BPT3 Single-stranded DNA-binding protein); VOG00262 (Prevalence:0.74; Annotation:sp|Q38156|DAM_BPT1 DNA N-6-adenine-methyltransferase); VOG00263 (Prevalence:1; Annotation:sp|O64262|VG69_BPMD2 Gene…			Gwanakrovirus (1)
Duplodnaviria (4102)	VOG01432 (Prevalence:0.782058; Annotation:sp|O64206|VG13_BPMD2 Gene 13 protein)	Heunggongvirae (4102)	VOG01432 (Prevalence:0.782058; Annotation:sp|O64206|VG13_BPMD2 Gene 13 protein)	Uroviricota (4102)	VOG01432 (Prevalence:0.782058; Annotation:sp|O64206|VG13_BPMD2 Gene 13 protein)	Caudoviricetes (4102)	VOG01432 (Prevalence:0.782058; Annotation:sp|O64206|VG13_BPMD2 Gene 13 protein)			Casjensviridae (50)	VOG00013 (Prevalence:0.9; Annotation:sp|O64235|DPOL_BPMD2 DNA polymerase); VOG00057 (Prevalence:1; Annotation:sp|Q9T1Q7|VP41_BPAPS Putative protein p41); VOG00200 (Prevalence:1; Annotation:sp|P20313|SSB_BPT3 Single-stranded DNA-binding protein); VOG00262 (Prevalence:0.74; Annotation:sp|Q38156|DAM_BPT1 DNA N-6-adenine-methyltransferase); VOG00263 (Prevalence:1; Annotation:sp|O64262|VG69_BPMD2 Gene…			Jacunavirus (1)
Duplodnaviria (4102)	VOG01432 (Prevalence:0.782058; Annotation:sp|O64206|VG13_BPMD2 Gene 13 protein)	Heunggongvirae (4102)	VOG01432 (Prevalence:0.782058; Annotation:sp|O64206|VG13_BPMD2 Gene 13 protein)	Uroviricota (4102)	VOG01432 (Prevalence:0.782058; Annotation:sp|O64206|VG13_BPMD2 Gene 13 protein)	Caudoviricetes (4102)	VOG01432 (Prevalence:0.782058; Annotation:sp|O64206|VG13_BPMD2 Gene 13 protein)			Casjensviridae (50)	VOG00013 (Prevalence:0.9; Annotation:sp|O64235|DPOL_BPMD2 DNA polymerase); VOG00057 (Prevalence:1; Annotation:sp|Q9T1Q7|VP41_BPAPS Putative protein p41); VOG00200 (Prevalence:1; Annotation:sp|P20313|SSB_BPT3 Single-stranded DNA-binding protein); VOG00262 (Prevalence:0.74; Annotation:sp|Q38156|DAM_BPT1 DNA N-6-adenine-methyltransferase); VOG00263 (Prevalence:1; Annotation:sp|O64262|VG69_BPMD2 Gene…			Kokobelvirus (1)
Duplodnaviria (4102)	VOG01432 (Prevalence:0.782058; Annotation:sp|O64206|VG13_BPMD2 Gene 13 protein)	Heunggongvirae (4102)	VOG01432 (Prevalence:0.782058; Annotation:sp|O64206|VG13_BPMD2 Gene 13 protein)	Uroviricota (4102)	VOG01432 (Prevalence:0.782058; Annotation:sp|O64206|VG13_BPMD2 Gene 13 protein)	Caudoviricetes (4102)	VOG01432 (Prevalence:0.782058; Annotation:sp|O64206|VG13_BPMD2 Gene 13 protein)			Casjensviridae (50)	VOG00013 (Prevalence:0.9; Annotation:sp|O64235|DPOL_BPMD2 DNA polymerase); VOG00057 (Prevalence:1; Annotation:sp|Q9T1Q7|VP41_BPAPS Putative protein p41); VOG00200 (Prevalence:1; Annotation:sp|P20313|SSB_BPT3 Single-stranded DNA-binding protein); VOG00262 (Prevalence:0.74; Annotation:sp|Q38156|DAM_BPT1 DNA N-6-adenine-methyltransferase); VOG00263 (Prevalence:1; Annotation:sp|O64262|VG69_BPMD2 Gene…			Lavrentievavirus (3)
Duplodnaviria (4102)	VOG01432 (Prevalence:0.782058; Annotation:sp|O64206|VG13_BPMD2 Gene 13 protein)	Heunggongvirae (4102)	VOG01432 (Prevalence:0.782058; Annotation:sp|O64206|VG13_BPMD2 Gene 13 protein)	Uroviricota (4102)	VOG01432 (Prevalence:0.782058; Annotation:sp|O64206|VG13_BPMD2 Gene 13 protein)	Caudoviricetes (4102)	VOG01432 (Prevalence:0.782058; Annotation:sp|O64206|VG13_BPMD2 Gene 13 protein)			Casjensviridae (50)	VOG00013 (Prevalence:0.9; Annotation:sp|O64235|DPOL_BPMD2 DNA polymerase); VOG00057 (Prevalence:1; Annotation:sp|Q9T1Q7|VP41_BPAPS Putative protein p41); VOG00200 (Prevalence:1; Annotation:sp|P20313|SSB_BPT3 Single-stranded DNA-binding protein); VOG00262 (Prevalence:0.74; Annotation:sp|Q38156|DAM_BPT1 DNA N-6-adenine-methyltransferase); VOG00263 (Prevalence:1; Annotation:sp|O64262|VG69_BPMD2 Gene…			Maxdohrnvirus (1)
Duplodnaviria (4102)	VOG01432 (Prevalence:0.782058; Annotation:sp|O64206|VG13_BPMD2 Gene 13 protein)	Heunggongvirae (4102)	VOG01432 (Prevalence:0.782058; Annotation:sp|O64206|VG13_BPMD2 Gene 13 protein)	Uroviricota (4102)	VOG01432 (Prevalence:0.782058; Annotation:sp|O64206|VG13_BPMD2 Gene 13 protein)	Caudoviricetes (4102)	VOG01432 (Prevalence:0.782058; Annotation:sp|O64206|VG13_BPMD2 Gene 13 protein)			Casjensviridae (50)	VOG00013 (Prevalence:0.9; Annotation:sp|O64235|DPOL_BPMD2 DNA polymerase); VOG00057 (Prevalence:1; Annotation:sp|Q9T1Q7|VP41_BPAPS Putative protein p41); VOG00200 (Prevalence:1; Annotation:sp|P20313|SSB_BPT3 Single-stranded DNA-binding protein); VOG00262 (Prevalence:0.74; Annotation:sp|Q38156|DAM_BPT1 DNA N-6-adenine-methyltransferase); VOG00263 (Prevalence:1; Annotation:sp|O64262|VG69_BPMD2 Gene…			Nazgulvirus (1)
Duplodnaviria (4102)	VOG01432 (Prevalence:0.782058; Annotation:sp|O64206|VG13_BPMD2 Gene 13 protein)	Heunggongvirae (4102)	VOG01432 (Prevalence:0.782058; Annotation:sp|O64206|VG13_BPMD2 Gene 13 protein)	Uroviricota (4102)	VOG01432 (Prevalence:0.782058; Annotation:sp|O64206|VG13_BPMD2 Gene 13 protein)	Caudoviricetes (4102)	VOG01432 (Prevalence:0.782058; Annotation:sp|O64206|VG13_BPMD2 Gene 13 protein)			Casjensviridae (50)	VOG00013 (Prevalence:0.9; Annotation:sp|O64235|DPOL_BPMD2 DNA polymerase); VOG00057 (Prevalence:1; Annotation:sp|Q9T1Q7|VP41_BPAPS Putative protein p41); VOG00200 (Prevalence:1; Annotation:sp|P20313|SSB_BPT3 Single-stranded DNA-binding protein); VOG00262 (Prevalence:0.74; Annotation:sp|Q38156|DAM_BPT1 DNA N-6-adenine-methyltransferase); VOG00263 (Prevalence:1; Annotation:sp|O64262|VG69_BPMD2 Gene…			Newforgelanevirus (1)
Duplodnaviria (4102)	VOG01432 (Prevalence:0.782058; Annotation:sp|O64206|VG13_BPMD2 Gene 13 protein)	Heunggongvirae (4102)	VOG01432 (Prevalence:0.782058; Annotation:sp|O64206|VG13_BPMD2 Gene 13 protein)	Uroviricota (4102)	VOG01432 (Prevalence:0.782058; Annotation:sp|O64206|VG13_BPMD2 Gene 13 protein)	Caudoviricetes (4102)	VOG01432 (Prevalence:0.782058; Annotation:sp|O64206|VG13_BPMD2 Gene 13 protein)			Casjensviridae (50)	VOG00013 (Prevalence:0.9; Annotation:sp|O64235|DPOL_BPMD2 DNA polymerase); VOG00057 (Prevalence:1; Annotation:sp|Q9T1Q7|VP41_BPAPS Putative protein p41); VOG00200 (Prevalence:1; Annotation:sp|P20313|SSB_BPT3 Single-stranded DNA-binding protein); VOG00262 (Prevalence:0.74; Annotation:sp|Q38156|DAM_BPT1 DNA N-6-adenine-methyltransferase); VOG00263 (Prevalence:1; Annotation:sp|O64262|VG69_BPMD2 Gene…			Phobosvirus (2)
Duplodnaviria (4102)	VOG01432 (Prevalence:0.782058; Annotation:sp|O64206|VG13_BPMD2 Gene 13 protein)	Heunggongvirae (4102)	VOG01432 (Prevalence:0.782058; Annotation:sp|O64206|VG13_BPMD2 Gene 13 protein)	Uroviricota (4102)	VOG01432 (Prevalence:0.782058; Annotation:sp|O64206|VG13_BPMD2 Gene 13 protein)	Caudoviricetes (4102)	VOG01432 (Prevalence:0.782058; Annotation:sp|O64206|VG13_BPMD2 Gene 13 protein)			Casjensviridae (50)	VOG00013 (Prevalence:0.9; Annotation:sp|O64235|DPOL_BPMD2 DNA polymerase); VOG00057 (Prevalence:1; Annotation:sp|Q9T1Q7|VP41_BPAPS Putative protein p41); VOG00200 (Prevalence:1; Annotation:sp|P20313|SSB_BPT3 Single-stranded DNA-binding protein); VOG00262 (Prevalence:0.74; Annotation:sp|Q38156|DAM_BPT1 DNA N-6-adenine-methyltransferase); VOG00263 (Prevalence:1; Annotation:sp|O64262|VG69_BPMD2 Gene…			Redjacvirus (3)
Duplodnaviria (4102)	VOG01432 (Prevalence:0.782058; Annotation:sp|O64206|VG13_BPMD2 Gene 13 protein)	Heunggongvirae (4102)	VOG01432 (Prevalence:0.782058; Annotation:sp|O64206|VG13_BPMD2 Gene 13 protein)	Uroviricota (4102)	VOG01432 (Prevalence:0.782058; Annotation:sp|O64206|VG13_BPMD2 Gene 13 protein)	Caudoviricetes (4102)	VOG01432 (Prevalence:0.782058; Annotation:sp|O64206|VG13_BPMD2 Gene 13 protein)			Casjensviridae (50)	VOG00013 (Prevalence:0.9; Annotation:sp|O64235|DPOL_BPMD2 DNA polymerase); VOG00057 (Prevalence:1; Annotation:sp|Q9T1Q7|VP41_BPAPS Putative protein p41); VOG00200 (Prevalence:1; Annotation:sp|P20313|SSB_BPT3 Single-stranded DNA-binding protein); VOG00262 (Prevalence:0.74; Annotation:sp|Q38156|DAM_BPT1 DNA N-6-adenine-methyltransferase); VOG00263 (Prevalence:1; Annotation:sp|O64262|VG69_BPMD2 Gene…			Salvovirus (2)
Duplodnaviria (4102)	VOG01432 (Prevalence:0.782058; Annotation:sp|O64206|VG13_BPMD2 Gene 13 protein)	Heunggongvirae (4102)	VOG01432 (Prevalence:0.782058; Annotation:sp|O64206|VG13_BPMD2 Gene 13 protein)	Uroviricota (4102)	VOG01432 (Prevalence:0.782058; Annotation:sp|O64206|VG13_BPMD2 Gene 13 protein)	Caudoviricetes (4102)	VOG01432 (Prevalence:0.782058; Annotation:sp|O64206|VG13_BPMD2 Gene 13 protein)			Casjensviridae (50)	VOG00013 (Prevalence:0.9; Annotation:sp|O64235|DPOL_BPMD2 DNA polymerase); VOG00057 (Prevalence:1; Annotation:sp|Q9T1Q7|VP41_BPAPS Putative protein p41); VOG00200 (Prevalence:1; Annotation:sp|P20313|SSB_BPT3 Single-stranded DNA-binding protein); VOG00262 (Prevalence:0.74; Annotation:sp|Q38156|DAM_BPT1 DNA N-6-adenine-methyltransferase); VOG00263 (Prevalence:1; Annotation:sp|O64262|VG69_BPMD2 Gene…			Sanovirus (1)
Duplodnaviria (4102)	VOG01432 (Prevalence:0.782058; Annotation:sp|O64206|VG13_BPMD2 Gene 13 protein)	Heunggongvirae (4102)	VOG01432 (Prevalence:0.782058; Annotation:sp|O64206|VG13_BPMD2 Gene 13 protein)	Uroviricota (4102)	VOG01432 (Prevalence:0.782058; Annotation:sp|O64206|VG13_BPMD2 Gene 13 protein)	Caudoviricetes (4102)	VOG01432 (Prevalence:0.782058; Annotation:sp|O64206|VG13_BPMD2 Gene 13 protein)			Casjensviridae (50)	VOG00013 (Prevalence:0.9; Annotation:sp|O64235|DPOL_BPMD2 DNA polymerase); VOG00057 (Prevalence:1; Annotation:sp|Q9T1Q7|VP41_BPAPS Putative protein p41); VOG00200 (Prevalence:1; Annotation:sp|P20313|SSB_BPT3 Single-stranded DNA-binding protein); VOG00262 (Prevalence:0.74; Annotation:sp|Q38156|DAM_BPT1 DNA N-6-adenine-methyltransferase); VOG00263 (Prevalence:1; Annotation:sp|O64262|VG69_BPMD2 Gene…			Seodaemunguvirus (1)
Duplodnaviria (4102)	VOG01432 (Prevalence:0.782058; Annotation:sp|O64206|VG13_BPMD2 Gene 13 protein)	Heunggongvirae (4102)	VOG01432 (Prevalence:0.782058; Annotation:sp|O64206|VG13_BPMD2 Gene 13 protein)	Uroviricota (4102)	VOG01432 (Prevalence:0.782058; Annotation:sp|O64206|VG13_BPMD2 Gene 13 protein)	Caudoviricetes (4102)	VOG01432 (Prevalence:0.782058; Annotation:sp|O64206|VG13_BPMD2 Gene 13 protein)			Casjensviridae (50)	VOG00013 (Prevalence:0.9; Annotation:sp|O64235|DPOL_BPMD2 DNA polymerase); VOG00057 (Prevalence:1; Annotation:sp|Q9T1Q7|VP41_BPAPS Putative protein p41); VOG00200 (Prevalence:1; Annotation:sp|P20313|SSB_BPT3 Single-stranded DNA-binding protein); VOG00262 (Prevalence:0.74; Annotation:sp|Q38156|DAM_BPT1 DNA N-6-adenine-methyltransferase); VOG00263 (Prevalence:1; Annotation:sp|O64262|VG69_BPMD2 Gene…			Sessunavirus (1)
Duplodnaviria (4102)	VOG01432 (Prevalence:0.782058; Annotation:sp|O64206|VG13_BPMD2 Gene 13 protein)	Heunggongvirae (4102)	VOG01432 (Prevalence:0.782058; Annotation:sp|O64206|VG13_BPMD2 Gene 13 protein)	Uroviricota (4102)	VOG01432 (Prevalence:0.782058; Annotation:sp|O64206|VG13_BPMD2 Gene 13 protein)	Caudoviricetes (4102)	VOG01432 (Prevalence:0.782058; Annotation:sp|O64206|VG13_BPMD2 Gene 13 protein)			Casjensviridae (50)	VOG00013 (Prevalence:0.9; Annotation:sp|O64235|DPOL_BPMD2 DNA polymerase); VOG00057 (Prevalence:1; Annotation:sp|Q9T1Q7|VP41_BPAPS Putative protein p41); VOG00200 (Prevalence:1; Annotation:sp|P20313|SSB_BPT3 Single-stranded DNA-binding protein); VOG00262 (Prevalence:0.74; Annotation:sp|Q38156|DAM_BPT1 DNA N-6-adenine-methyltransferase); VOG00263 (Prevalence:1; Annotation:sp|O64262|VG69_BPMD2 Gene…			Sharonstreetvirus (3)
Duplodnaviria (4102)	VOG01432 (Prevalence:0.782058; Annotation:sp|O64206|VG13_BPMD2 Gene 13 protein)	Heunggongvirae (4102)	VOG01432 (Prevalence:0.782058; Annotation:sp|O64206|VG13_BPMD2 Gene 13 protein)	Uroviricota (4102)	VOG01432 (Prevalence:0.782058; Annotation:sp|O64206|VG13_BPMD2 Gene 13 protein)	Caudoviricetes (4102)	VOG01432 (Prevalence:0.782058; Annotation:sp|O64206|VG13_BPMD2 Gene 13 protein)			Casjensviridae (50)	VOG00013 (Prevalence:0.9; Annotation:sp|O64235|DPOL_BPMD2 DNA polymerase); VOG00057 (Prevalence:1; Annotation:sp|Q9T1Q7|VP41_BPAPS Putative protein p41); VOG00200 (Prevalence:1; Annotation:sp|P20313|SSB_BPT3 Single-stranded DNA-binding protein); VOG00262 (Prevalence:0.74; Annotation:sp|Q38156|DAM_BPT1 DNA N-6-adenine-methyltransferase); VOG00263 (Prevalence:1; Annotation:sp|O64262|VG69_BPMD2 Gene…			Yonseivirus (3)
Duplodnaviria (4102)	VOG01432 (Prevalence:0.782058; Annotation:sp|O64206|VG13_BPMD2 Gene 13 protein)	Heunggongvirae (4102)	VOG01432 (Prevalence:0.782058; Annotation:sp|O64206|VG13_BPMD2 Gene 13 protein)	Uroviricota (4102)	VOG01432 (Prevalence:0.782058; Annotation:sp|O64206|VG13_BPMD2 Gene 13 protein)	Caudoviricetes (4102)	VOG01432 (Prevalence:0.782058; Annotation:sp|O64206|VG13_BPMD2 Gene 13 protein)			Casjensviridae (50)	VOG00013 (Prevalence:0.9; Annotation:sp|O64235|DPOL_BPMD2 DNA polymerase); VOG00057 (Prevalence:1; Annotation:sp|Q9T1Q7|VP41_BPAPS Putative protein p41); VOG00200 (Prevalence:1; Annotation:sp|P20313|SSB_BPT3 Single-stranded DNA-binding protein); VOG00262 (Prevalence:0.74; Annotation:sp|Q38156|DAM_BPT1 DNA N-6-adenine-methyltransferase); VOG00263 (Prevalence:1; Annotation:sp|O64262|VG69_BPMD2 Gene…			Zhonglingvirus (1)
Duplodnaviria (4102)	VOG01432 (Prevalence:0.782058; Annotation:sp|O64206|VG13_BPMD2 Gene 13 protein)	Heunggongvirae (4102)	VOG01432 (Prevalence:0.782058; Annotation:sp|O64206|VG13_BPMD2 Gene 13 protein)	Uroviricota (4102)	VOG01432 (Prevalence:0.782058; Annotation:sp|O64206|VG13_BPMD2 Gene 13 protein)	Caudoviricetes (4102)	VOG01432 (Prevalence:0.782058; Annotation:sp|O64206|VG13_BPMD2 Gene 13 protein)							Cbastvirus (1)
Duplodnaviria (4102)	VOG01432 (Prevalence:0.782058; Annotation:sp|O64206|VG13_BPMD2 Gene 13 protein)	Heunggongvirae (4102)	VOG01432 (Prevalence:0.782058; Annotation:sp|O64206|VG13_BPMD2 Gene 13 protein)	Uroviricota (4102)	VOG01432 (Prevalence:0.782058; Annotation:sp|O64206|VG13_BPMD2 Gene 13 protein)	Caudoviricetes (4102)	VOG01432 (Prevalence:0.782058; Annotation:sp|O64206|VG13_BPMD2 Gene 13 protein)							Cecivirus (2)
Duplodnaviria (4102)	VOG01432 (Prevalence:0.782058; Annotation:sp|O64206|VG13_BPMD2 Gene 13 protein)	Heunggongvirae (4102)	VOG01432 (Prevalence:0.782058; Annotation:sp|O64206|VG13_BPMD2 Gene 13 protein)	Uroviricota (4102)	VOG01432 (Prevalence:0.782058; Annotation:sp|O64206|VG13_BPMD2 Gene 13 protein)	Caudoviricetes (4102)	VOG01432 (Prevalence:0.782058; Annotation:sp|O64206|VG13_BPMD2 Gene 13 protein)							Cedarrivervirus (1)
Duplodnaviria (4102)	VOG01432 (Prevalence:0.782058; Annotation:sp|O64206|VG13_BPMD2 Gene 13 protein)	Heunggongvirae (4102)	VOG01432 (Prevalence:0.782058; Annotation:sp|O64206|VG13_BPMD2 Gene 13 protein)	Uroviricota (4102)	VOG01432 (Prevalence:0.782058; Annotation:sp|O64206|VG13_BPMD2 Gene 13 protein)	Caudoviricetes (4102)	VOG01432 (Prevalence:0.782058; Annotation:sp|O64206|VG13_BPMD2 Gene 13 protein)							Ceduovirus (34)	VOG00016 (Prevalence:1; Annotation:sp|P13004|YLYS_BPPHV Uncharacterized protein near lysin gene (Fragment)); VOG00026 (Prevalence:1; Annotation:sp|B6UL32|SAV_BPLP2 SaV protein); VOG00051 (Prevalence:0.970588; Annotation:sp|O64210|CAPSD_BPMD2 Probable major capsid protein gp17); VOG00107 (Prevalence:1; Annotation:sp|P03692|HELIC_BPT7 DNA helicase/primase); VOG00172 (Prevalence:1; Annotation:sp|P59…
Duplodnaviria (4102)	VOG01432 (Prevalence:0.782058; Annotation:sp|O64206|VG13_BPMD2 Gene 13 protein)	Heunggongvirae (4102)	VOG01432 (Prevalence:0.782058; Annotation:sp|O64206|VG13_BPMD2 Gene 13 protein)	Uroviricota (4102)	VOG01432 (Prevalence:0.782058; Annotation:sp|O64206|VG13_BPMD2 Gene 13 protein)	Caudoviricetes (4102)	VOG01432 (Prevalence:0.782058; Annotation:sp|O64206|VG13_BPMD2 Gene 13 protein)					Ceeclamvirinae (20)	VOG00032 (Prevalence:1; Annotation:sp|P04520|PRIM_BPT4 DNA primase); VOG00056 (Prevalence:0.9; Annotation:sp|Q38441|YOR5_BPSPP Uncharacterized 10.3 kDa protein in GP2-GP6 intergenic region); VOG00057 (Prevalence:0.9; Annotation:sp|Q9T1Q7|VP41_BPAPS Putative protein p41); VOG00121 (Prevalence:1; Annotation:sp|P51767|BPJ_BPP2 Baseplate protein J); VOG00216 (Prevalence:0.9; Annotation:sp|P45911|YQAN…	Bixzunavirus (18)	VOG00032 (Prevalence:1; Annotation:sp|P04520|PRIM_BPT4 DNA primase); VOG00056 (Prevalence:0.888889; Annotation:sp|Q38441|YOR5_BPSPP Uncharacterized 10.3 kDa protein in GP2-GP6 intergenic region); VOG00057 (Prevalence:0.888889; Annotation:sp|Q9T1Q7|VP41_BPAPS Putative protein p41); VOG00096 (Prevalence:0.555556; Annotation:REFSEQ HNH endonuclease); VOG00121 (Prevalence:1; Annotation:sp|P51767|BPJ_…
Duplodnaviria (4102)	VOG01432 (Prevalence:0.782058; Annotation:sp|O64206|VG13_BPMD2 Gene 13 protein)	Heunggongvirae (4102)	VOG01432 (Prevalence:0.782058; Annotation:sp|O64206|VG13_BPMD2 Gene 13 protein)	Uroviricota (4102)	VOG01432 (Prevalence:0.782058; Annotation:sp|O64206|VG13_BPMD2 Gene 13 protein)	Caudoviricetes (4102)	VOG01432 (Prevalence:0.782058; Annotation:sp|O64206|VG13_BPMD2 Gene 13 protein)					Ceeclamvirinae (20)	VOG00032 (Prevalence:1; Annotation:sp|P04520|PRIM_BPT4 DNA primase); VOG00056 (Prevalence:0.9; Annotation:sp|Q38441|YOR5_BPSPP Uncharacterized 10.3 kDa protein in GP2-GP6 intergenic region); VOG00057 (Prevalence:0.9; Annotation:sp|Q9T1Q7|VP41_BPAPS Putative protein p41); VOG00121 (Prevalence:1; Annotation:sp|P51767|BPJ_BPP2 Baseplate protein J); VOG00216 (Prevalence:0.9; Annotation:sp|P45911|YQAN…	Myrnavirus (2)
Duplodnaviria (4102)	VOG01432 (Prevalence:0.782058; Annotation:sp|O64206|VG13_BPMD2 Gene 13 protein)	Heunggongvirae (4102)	VOG01432 (Prevalence:0.782058; Annotation:sp|O64206|VG13_BPMD2 Gene 13 protein)	Uroviricota (4102)	VOG01432 (Prevalence:0.782058; Annotation:sp|O64206|VG13_BPMD2 Gene 13 protein)	Caudoviricetes (4102)	VOG01432 (Prevalence:0.782058; Annotation:sp|O64206|VG13_BPMD2 Gene 13 protein)							Cequinquevirus (6)
Duplodnaviria (4102)	VOG01432 (Prevalence:0.782058; Annotation:sp|O64206|VG13_BPMD2 Gene 13 protein)	Heunggongvirae (4102)	VOG01432 (Prevalence:0.782058; Annotation:sp|O64206|VG13_BPMD2 Gene 13 protein)	Uroviricota (4102)	VOG01432 (Prevalence:0.782058; Annotation:sp|O64206|VG13_BPMD2 Gene 13 protein)	Caudoviricetes (4102)	VOG01432 (Prevalence:0.782058; Annotation:sp|O64206|VG13_BPMD2 Gene 13 protein)							Certevirus (1)
Duplodnaviria (4102)	VOG01432 (Prevalence:0.782058; Annotation:sp|O64206|VG13_BPMD2 Gene 13 protein)	Heunggongvirae (4102)	VOG01432 (Prevalence:0.782058; Annotation:sp|O64206|VG13_BPMD2 Gene 13 protein)	Uroviricota (4102)	VOG01432 (Prevalence:0.782058; Annotation:sp|O64206|VG13_BPMD2 Gene 13 protein)	Caudoviricetes (4102)	VOG01432 (Prevalence:0.782058; Annotation:sp|O64206|VG13_BPMD2 Gene 13 protein)							Chakrabartyvirus (1)
Duplodnaviria (4102)	VOG01432 (Prevalence:0.782058; Annotation:sp|O64206|VG13_BPMD2 Gene 13 protein)	Heunggongvirae (4102)	VOG01432 (Prevalence:0.782058; Annotation:sp|O64206|VG13_BPMD2 Gene 13 protein)	Uroviricota (4102)	VOG01432 (Prevalence:0.782058; Annotation:sp|O64206|VG13_BPMD2 Gene 13 protein)	Caudoviricetes (4102)	VOG01432 (Prevalence:0.782058; Annotation:sp|O64206|VG13_BPMD2 Gene 13 protein)							Chaoshanvirus (1)
Duplodnaviria (4102)	VOG01432 (Prevalence:0.782058; Annotation:sp|O64206|VG13_BPMD2 Gene 13 protein)	Heunggongvirae (4102)	VOG01432 (Prevalence:0.782058; Annotation:sp|O64206|VG13_BPMD2 Gene 13 protein)	Uroviricota (4102)	VOG01432 (Prevalence:0.782058; Annotation:sp|O64206|VG13_BPMD2 Gene 13 protein)	Caudoviricetes (4102)	VOG01432 (Prevalence:0.782058; Annotation:sp|O64206|VG13_BPMD2 Gene 13 protein)			Chaseviridae (15)	VOG00013 (Prevalence:1; Annotation:sp|O64235|DPOL_BPMD2 DNA polymerase); VOG00069 (Prevalence:0.733333; Annotation:sp|O48500|DUT_BPT5 Deoxyuridine 5'-triphosphate nucleotidohydrolase); VOG00093 (Prevalence:1; Annotation:sp|P10310|TERL_BPT3 Terminase, large subunit); VOG00107 (Prevalence:1; Annotation:sp|P03692|HELIC_BPT7 DNA helicase/primase); VOG00119 (Prevalence:1; Annotation:sp|P00970|DNLI_BPT…	Cleopatravirinae (11)	VOG00013 (Prevalence:1; Annotation:sp|O64235|DPOL_BPMD2 DNA polymerase); VOG00069 (Prevalence:1; Annotation:sp|O48500|DUT_BPT5 Deoxyuridine 5'-triphosphate nucleotidohydrolase); VOG00093 (Prevalence:1; Annotation:sp|P10310|TERL_BPT3 Terminase, large subunit); VOG00107 (Prevalence:1; Annotation:sp|P03692|HELIC_BPT7 DNA helicase/primase); VOG00119 (Prevalence:1; Annotation:sp|P00970|DNLI_BPT4 DNA l…	Carltongylesvirus (4)
Duplodnaviria (4102)	VOG01432 (Prevalence:0.782058; Annotation:sp|O64206|VG13_BPMD2 Gene 13 protein)	Heunggongvirae (4102)	VOG01432 (Prevalence:0.782058; Annotation:sp|O64206|VG13_BPMD2 Gene 13 protein)	Uroviricota (4102)	VOG01432 (Prevalence:0.782058; Annotation:sp|O64206|VG13_BPMD2 Gene 13 protein)	Caudoviricetes (4102)	VOG01432 (Prevalence:0.782058; Annotation:sp|O64206|VG13_BPMD2 Gene 13 protein)			Chaseviridae (15)	VOG00013 (Prevalence:1; Annotation:sp|O64235|DPOL_BPMD2 DNA polymerase); VOG00069 (Prevalence:0.733333; Annotation:sp|O48500|DUT_BPT5 Deoxyuridine 5'-triphosphate nucleotidohydrolase); VOG00093 (Prevalence:1; Annotation:sp|P10310|TERL_BPT3 Terminase, large subunit); VOG00107 (Prevalence:1; Annotation:sp|P03692|HELIC_BPT7 DNA helicase/primase); VOG00119 (Prevalence:1; Annotation:sp|P00970|DNLI_BPT…	Cleopatravirinae (11)	VOG00013 (Prevalence:1; Annotation:sp|O64235|DPOL_BPMD2 DNA polymerase); VOG00069 (Prevalence:1; Annotation:sp|O48500|DUT_BPT5 Deoxyuridine 5'-triphosphate nucleotidohydrolase); VOG00093 (Prevalence:1; Annotation:sp|P10310|TERL_BPT3 Terminase, large subunit); VOG00107 (Prevalence:1; Annotation:sp|P03692|HELIC_BPT7 DNA helicase/primase); VOG00119 (Prevalence:1; Annotation:sp|P00970|DNLI_BPT4 DNA l…	Faunusvirus (1)
Duplodnaviria (4102)	VOG01432 (Prevalence:0.782058; Annotation:sp|O64206|VG13_BPMD2 Gene 13 protein)	Heunggongvirae (4102)	VOG01432 (Prevalence:0.782058; Annotation:sp|O64206|VG13_BPMD2 Gene 13 protein)	Uroviricota (4102)	VOG01432 (Prevalence:0.782058; Annotation:sp|O64206|VG13_BPMD2 Gene 13 protein)	Caudoviricetes (4102)	VOG01432 (Prevalence:0.782058; Annotation:sp|O64206|VG13_BPMD2 Gene 13 protein)			Chaseviridae (15)	VOG00013 (Prevalence:1; Annotation:sp|O64235|DPOL_BPMD2 DNA polymerase); VOG00069 (Prevalence:0.733333; Annotation:sp|O48500|DUT_BPT5 Deoxyuridine 5'-triphosphate nucleotidohydrolase); VOG00093 (Prevalence:1; Annotation:sp|P10310|TERL_BPT3 Terminase, large subunit); VOG00107 (Prevalence:1; Annotation:sp|P03692|HELIC_BPT7 DNA helicase/primase); VOG00119 (Prevalence:1; Annotation:sp|P00970|DNLI_BPT…	Cleopatravirinae (11)	VOG00013 (Prevalence:1; Annotation:sp|O64235|DPOL_BPMD2 DNA polymerase); VOG00069 (Prevalence:1; Annotation:sp|O48500|DUT_BPT5 Deoxyuridine 5'-triphosphate nucleotidohydrolase); VOG00093 (Prevalence:1; Annotation:sp|P10310|TERL_BPT3 Terminase, large subunit); VOG00107 (Prevalence:1; Annotation:sp|P03692|HELIC_BPT7 DNA helicase/primase); VOG00119 (Prevalence:1; Annotation:sp|P00970|DNLI_BPT4 DNA l…	Loessnervirus (2)
Duplodnaviria (4102)	VOG01432 (Prevalence:0.782058; Annotation:sp|O64206|VG13_BPMD2 Gene 13 protein)	Heunggongvirae (4102)	VOG01432 (Prevalence:0.782058; Annotation:sp|O64206|VG13_BPMD2 Gene 13 protein)	Uroviricota (4102)	VOG01432 (Prevalence:0.782058; Annotation:sp|O64206|VG13_BPMD2 Gene 13 protein)	Caudoviricetes (4102)	VOG01432 (Prevalence:0.782058; Annotation:sp|O64206|VG13_BPMD2 Gene 13 protein)			Chaseviridae (15)	VOG00013 (Prevalence:1; Annotation:sp|O64235|DPOL_BPMD2 DNA polymerase); VOG00069 (Prevalence:0.733333; Annotation:sp|O48500|DUT_BPT5 Deoxyuridine 5'-triphosphate nucleotidohydrolase); VOG00093 (Prevalence:1; Annotation:sp|P10310|TERL_BPT3 Terminase, large subunit); VOG00107 (Prevalence:1; Annotation:sp|P03692|HELIC_BPT7 DNA helicase/primase); VOG00119 (Prevalence:1; Annotation:sp|P00970|DNLI_BPT…	Cleopatravirinae (11)	VOG00013 (Prevalence:1; Annotation:sp|O64235|DPOL_BPMD2 DNA polymerase); VOG00069 (Prevalence:1; Annotation:sp|O48500|DUT_BPT5 Deoxyuridine 5'-triphosphate nucleotidohydrolase); VOG00093 (Prevalence:1; Annotation:sp|P10310|TERL_BPT3 Terminase, large subunit); VOG00107 (Prevalence:1; Annotation:sp|P03692|HELIC_BPT7 DNA helicase/primase); VOG00119 (Prevalence:1; Annotation:sp|P00970|DNLI_BPT4 DNA l…	Myducvirus (1)
Duplodnaviria (4102)	VOG01432 (Prevalence:0.782058; Annotation:sp|O64206|VG13_BPMD2 Gene 13 protein)	Heunggongvirae (4102)	VOG01432 (Prevalence:0.782058; Annotation:sp|O64206|VG13_BPMD2 Gene 13 protein)	Uroviricota (4102)	VOG01432 (Prevalence:0.782058; Annotation:sp|O64206|VG13_BPMD2 Gene 13 protein)	Caudoviricetes (4102)	VOG01432 (Prevalence:0.782058; Annotation:sp|O64206|VG13_BPMD2 Gene 13 protein)			Chaseviridae (15)	VOG00013 (Prevalence:1; Annotation:sp|O64235|DPOL_BPMD2 DNA polymerase); VOG00069 (Prevalence:0.733333; Annotation:sp|O48500|DUT_BPT5 Deoxyuridine 5'-triphosphate nucleotidohydrolase); VOG00093 (Prevalence:1; Annotation:sp|P10310|TERL_BPT3 Terminase, large subunit); VOG00107 (Prevalence:1; Annotation:sp|P03692|HELIC_BPT7 DNA helicase/primase); VOG00119 (Prevalence:1; Annotation:sp|P00970|DNLI_BPT…	Cleopatravirinae (11)	VOG00013 (Prevalence:1; Annotation:sp|O64235|DPOL_BPMD2 DNA polymerase); VOG00069 (Prevalence:1; Annotation:sp|O48500|DUT_BPT5 Deoxyuridine 5'-triphosphate nucleotidohydrolase); VOG00093 (Prevalence:1; Annotation:sp|P10310|TERL_BPT3 Terminase, large subunit); VOG00107 (Prevalence:1; Annotation:sp|P03692|HELIC_BPT7 DNA helicase/primase); VOG00119 (Prevalence:1; Annotation:sp|P00970|DNLI_BPT4 DNA l…	Sabourvirus (1)
Duplodnaviria (4102)	VOG01432 (Prevalence:0.782058; Annotation:sp|O64206|VG13_BPMD2 Gene 13 protein)	Heunggongvirae (4102)	VOG01432 (Prevalence:0.782058; Annotation:sp|O64206|VG13_BPMD2 Gene 13 protein)	Uroviricota (4102)	VOG01432 (Prevalence:0.782058; Annotation:sp|O64206|VG13_BPMD2 Gene 13 protein)	Caudoviricetes (4102)	VOG01432 (Prevalence:0.782058; Annotation:sp|O64206|VG13_BPMD2 Gene 13 protein)			Chaseviridae (15)	VOG00013 (Prevalence:1; Annotation:sp|O64235|DPOL_BPMD2 DNA polymerase); VOG00069 (Prevalence:0.733333; Annotation:sp|O48500|DUT_BPT5 Deoxyuridine 5'-triphosphate nucleotidohydrolase); VOG00093 (Prevalence:1; Annotation:sp|P10310|TERL_BPT3 Terminase, large subunit); VOG00107 (Prevalence:1; Annotation:sp|P03692|HELIC_BPT7 DNA helicase/primase); VOG00119 (Prevalence:1; Annotation:sp|P00970|DNLI_BPT…	Cleopatravirinae (11)	VOG00013 (Prevalence:1; Annotation:sp|O64235|DPOL_BPMD2 DNA polymerase); VOG00069 (Prevalence:1; Annotation:sp|O48500|DUT_BPT5 Deoxyuridine 5'-triphosphate nucleotidohydrolase); VOG00093 (Prevalence:1; Annotation:sp|P10310|TERL_BPT3 Terminase, large subunit); VOG00107 (Prevalence:1; Annotation:sp|P03692|HELIC_BPT7 DNA helicase/primase); VOG00119 (Prevalence:1; Annotation:sp|P00970|DNLI_BPT4 DNA l…	Suwonvirus (2)
Duplodnaviria (4102)	VOG01432 (Prevalence:0.782058; Annotation:sp|O64206|VG13_BPMD2 Gene 13 protein)	Heunggongvirae (4102)	VOG01432 (Prevalence:0.782058; Annotation:sp|O64206|VG13_BPMD2 Gene 13 protein)	Uroviricota (4102)	VOG01432 (Prevalence:0.782058; Annotation:sp|O64206|VG13_BPMD2 Gene 13 protein)	Caudoviricetes (4102)	VOG01432 (Prevalence:0.782058; Annotation:sp|O64206|VG13_BPMD2 Gene 13 protein)			Chaseviridae (15)	VOG00013 (Prevalence:1; Annotation:sp|O64235|DPOL_BPMD2 DNA polymerase); VOG00069 (Prevalence:0.733333; Annotation:sp|O48500|DUT_BPT5 Deoxyuridine 5'-triphosphate nucleotidohydrolase); VOG00093 (Prevalence:1; Annotation:sp|P10310|TERL_BPT3 Terminase, large subunit); VOG00107 (Prevalence:1; Annotation:sp|P03692|HELIC_BPT7 DNA helicase/primase); VOG00119 (Prevalence:1; Annotation:sp|P00970|DNLI_BPT…	Nefertitivirinae (3)		Pahsextavirus (1)
Duplodnaviria (4102)	VOG01432 (Prevalence:0.782058; Annotation:sp|O64206|VG13_BPMD2 Gene 13 protein)	Heunggongvirae (4102)	VOG01432 (Prevalence:0.782058; Annotation:sp|O64206|VG13_BPMD2 Gene 13 protein)	Uroviricota (4102)	VOG01432 (Prevalence:0.782058; Annotation:sp|O64206|VG13_BPMD2 Gene 13 protein)	Caudoviricetes (4102)	VOG01432 (Prevalence:0.782058; Annotation:sp|O64206|VG13_BPMD2 Gene 13 protein)			Chaseviridae (15)	VOG00013 (Prevalence:1; Annotation:sp|O64235|DPOL_BPMD2 DNA polymerase); VOG00069 (Prevalence:0.733333; Annotation:sp|O48500|DUT_BPT5 Deoxyuridine 5'-triphosphate nucleotidohydrolase); VOG00093 (Prevalence:1; Annotation:sp|P10310|TERL_BPT3 Terminase, large subunit); VOG00107 (Prevalence:1; Annotation:sp|P03692|HELIC_BPT7 DNA helicase/primase); VOG00119 (Prevalence:1; Annotation:sp|P00970|DNLI_BPT…	Nefertitivirinae (3)		Yushanvirus (2)
Duplodnaviria (4102)	VOG01432 (Prevalence:0.782058; Annotation:sp|O64206|VG13_BPMD2 Gene 13 protein)	Heunggongvirae (4102)	VOG01432 (Prevalence:0.782058; Annotation:sp|O64206|VG13_BPMD2 Gene 13 protein)	Uroviricota (4102)	VOG01432 (Prevalence:0.782058; Annotation:sp|O64206|VG13_BPMD2 Gene 13 protein)	Caudoviricetes (4102)	VOG01432 (Prevalence:0.782058; Annotation:sp|O64206|VG13_BPMD2 Gene 13 protein)			Chaseviridae (15)	VOG00013 (Prevalence:1; Annotation:sp|O64235|DPOL_BPMD2 DNA polymerase); VOG00069 (Prevalence:0.733333; Annotation:sp|O48500|DUT_BPT5 Deoxyuridine 5'-triphosphate nucleotidohydrolase); VOG00093 (Prevalence:1; Annotation:sp|P10310|TERL_BPT3 Terminase, large subunit); VOG00107 (Prevalence:1; Annotation:sp|P03692|HELIC_BPT7 DNA helicase/primase); VOG00119 (Prevalence:1; Annotation:sp|P00970|DNLI_BPT…			Shantouvirus (1)
Duplodnaviria (4102)	VOG01432 (Prevalence:0.782058; Annotation:sp|O64206|VG13_BPMD2 Gene 13 protein)	Heunggongvirae (4102)	VOG01432 (Prevalence:0.782058; Annotation:sp|O64206|VG13_BPMD2 Gene 13 protein)	Uroviricota (4102)	VOG01432 (Prevalence:0.782058; Annotation:sp|O64206|VG13_BPMD2 Gene 13 protein)	Caudoviricetes (4102)	VOG01432 (Prevalence:0.782058; Annotation:sp|O64206|VG13_BPMD2 Gene 13 protein)					Chebruvirinae (4)		Brujitavirus (4)
Duplodnaviria (4102)	VOG01432 (Prevalence:0.782058; Annotation:sp|O64206|VG13_BPMD2 Gene 13 protein)	Heunggongvirae (4102)	VOG01432 (Prevalence:0.782058; Annotation:sp|O64206|VG13_BPMD2 Gene 13 protein)	Uroviricota (4102)	VOG01432 (Prevalence:0.782058; Annotation:sp|O64206|VG13_BPMD2 Gene 13 protein)	Caudoviricetes (4102)	VOG01432 (Prevalence:0.782058; Annotation:sp|O64206|VG13_BPMD2 Gene 13 protein)							Chenonavirus (2)
Duplodnaviria (4102)	VOG01432 (Prevalence:0.782058; Annotation:sp|O64206|VG13_BPMD2 Gene 13 protein)	Heunggongvirae (4102)	VOG01432 (Prevalence:0.782058; Annotation:sp|O64206|VG13_BPMD2 Gene 13 protein)	Uroviricota (4102)	VOG01432 (Prevalence:0.782058; Annotation:sp|O64206|VG13_BPMD2 Gene 13 protein)	Caudoviricetes (4102)	VOG01432 (Prevalence:0.782058; Annotation:sp|O64206|VG13_BPMD2 Gene 13 protein)							Chertseyvirus (1)
Duplodnaviria (4102)	VOG01432 (Prevalence:0.782058; Annotation:sp|O64206|VG13_BPMD2 Gene 13 protein)	Heunggongvirae (4102)	VOG01432 (Prevalence:0.782058; Annotation:sp|O64206|VG13_BPMD2 Gene 13 protein)	Uroviricota (4102)	VOG01432 (Prevalence:0.782058; Annotation:sp|O64206|VG13_BPMD2 Gene 13 protein)	Caudoviricetes (4102)	VOG01432 (Prevalence:0.782058; Annotation:sp|O64206|VG13_BPMD2 Gene 13 protein)							Chiangmaivirus (2)
Duplodnaviria (4102)	VOG01432 (Prevalence:0.782058; Annotation:sp|O64206|VG13_BPMD2 Gene 13 protein)	Heunggongvirae (4102)	VOG01432 (Prevalence:0.782058; Annotation:sp|O64206|VG13_BPMD2 Gene 13 protein)	Uroviricota (4102)	VOG01432 (Prevalence:0.782058; Annotation:sp|O64206|VG13_BPMD2 Gene 13 protein)	Caudoviricetes (4102)	VOG01432 (Prevalence:0.782058; Annotation:sp|O64206|VG13_BPMD2 Gene 13 protein)							Chidieberevirus (2)
Duplodnaviria (4102)	VOG01432 (Prevalence:0.782058; Annotation:sp|O64206|VG13_BPMD2 Gene 13 protein)	Heunggongvirae (4102)	VOG01432 (Prevalence:0.782058; Annotation:sp|O64206|VG13_BPMD2 Gene 13 protein)	Uroviricota (4102)	VOG01432 (Prevalence:0.782058; Annotation:sp|O64206|VG13_BPMD2 Gene 13 protein)	Caudoviricetes (4102)	VOG01432 (Prevalence:0.782058; Annotation:sp|O64206|VG13_BPMD2 Gene 13 protein)							Chopinvirus (1)
Duplodnaviria (4102)	VOG01432 (Prevalence:0.782058; Annotation:sp|O64206|VG13_BPMD2 Gene 13 protein)	Heunggongvirae (4102)	VOG01432 (Prevalence:0.782058; Annotation:sp|O64206|VG13_BPMD2 Gene 13 protein)	Uroviricota (4102)	VOG01432 (Prevalence:0.782058; Annotation:sp|O64206|VG13_BPMD2 Gene 13 protein)	Caudoviricetes (4102)	VOG01432 (Prevalence:0.782058; Annotation:sp|O64206|VG13_BPMD2 Gene 13 protein)							Cimandefvirus (5)
Duplodnaviria (4102)	VOG01432 (Prevalence:0.782058; Annotation:sp|O64206|VG13_BPMD2 Gene 13 protein)	Heunggongvirae (4102)	VOG01432 (Prevalence:0.782058; Annotation:sp|O64206|VG13_BPMD2 Gene 13 protein)	Uroviricota (4102)	VOG01432 (Prevalence:0.782058; Annotation:sp|O64206|VG13_BPMD2 Gene 13 protein)	Caudoviricetes (4102)	VOG01432 (Prevalence:0.782058; Annotation:sp|O64206|VG13_BPMD2 Gene 13 protein)							Cimpunavirus (1)
Duplodnaviria (4102)	VOG01432 (Prevalence:0.782058; Annotation:sp|O64206|VG13_BPMD2 Gene 13 protein)	Heunggongvirae (4102)	VOG01432 (Prevalence:0.782058; Annotation:sp|O64206|VG13_BPMD2 Gene 13 protein)	Uroviricota (4102)	VOG01432 (Prevalence:0.782058; Annotation:sp|O64206|VG13_BPMD2 Gene 13 protein)	Caudoviricetes (4102)	VOG01432 (Prevalence:0.782058; Annotation:sp|O64206|VG13_BPMD2 Gene 13 protein)							Cinunavirus (1)
Duplodnaviria (4102)	VOG01432 (Prevalence:0.782058; Annotation:sp|O64206|VG13_BPMD2 Gene 13 protein)	Heunggongvirae (4102)	VOG01432 (Prevalence:0.782058; Annotation:sp|O64206|VG13_BPMD2 Gene 13 protein)	Uroviricota (4102)	VOG01432 (Prevalence:0.782058; Annotation:sp|O64206|VG13_BPMD2 Gene 13 protein)	Caudoviricetes (4102)	VOG01432 (Prevalence:0.782058; Annotation:sp|O64206|VG13_BPMD2 Gene 13 protein)							Clawzvirus (1)
Duplodnaviria (4102)	VOG01432 (Prevalence:0.782058; Annotation:sp|O64206|VG13_BPMD2 Gene 13 protein)	Heunggongvirae (4102)	VOG01432 (Prevalence:0.782058; Annotation:sp|O64206|VG13_BPMD2 Gene 13 protein)	Uroviricota (4102)	VOG01432 (Prevalence:0.782058; Annotation:sp|O64206|VG13_BPMD2 Gene 13 protein)	Caudoviricetes (4102)	VOG01432 (Prevalence:0.782058; Annotation:sp|O64206|VG13_BPMD2 Gene 13 protein)							Clownvirus (1)
Duplodnaviria (4102)	VOG01432 (Prevalence:0.782058; Annotation:sp|O64206|VG13_BPMD2 Gene 13 protein)	Heunggongvirae (4102)	VOG01432 (Prevalence:0.782058; Annotation:sp|O64206|VG13_BPMD2 Gene 13 protein)	Uroviricota (4102)	VOG01432 (Prevalence:0.782058; Annotation:sp|O64206|VG13_BPMD2 Gene 13 protein)	Caudoviricetes (4102)	VOG01432 (Prevalence:0.782058; Annotation:sp|O64206|VG13_BPMD2 Gene 13 protein)							Coatlandelriovirus (1)
Duplodnaviria (4102)	VOG01432 (Prevalence:0.782058; Annotation:sp|O64206|VG13_BPMD2 Gene 13 protein)	Heunggongvirae (4102)	VOG01432 (Prevalence:0.782058; Annotation:sp|O64206|VG13_BPMD2 Gene 13 protein)	Uroviricota (4102)	VOG01432 (Prevalence:0.782058; Annotation:sp|O64206|VG13_BPMD2 Gene 13 protein)	Caudoviricetes (4102)	VOG01432 (Prevalence:0.782058; Annotation:sp|O64206|VG13_BPMD2 Gene 13 protein)							Cobrasixvirus (1)
Duplodnaviria (4102)	VOG01432 (Prevalence:0.782058; Annotation:sp|O64206|VG13_BPMD2 Gene 13 protein)	Heunggongvirae (4102)	VOG01432 (Prevalence:0.782058; Annotation:sp|O64206|VG13_BPMD2 Gene 13 protein)	Uroviricota (4102)	VOG01432 (Prevalence:0.782058; Annotation:sp|O64206|VG13_BPMD2 Gene 13 protein)	Caudoviricetes (4102)	VOG01432 (Prevalence:0.782058; Annotation:sp|O64206|VG13_BPMD2 Gene 13 protein)							Coetzeevirus (3)
Duplodnaviria (4102)	VOG01432 (Prevalence:0.782058; Annotation:sp|O64206|VG13_BPMD2 Gene 13 protein)	Heunggongvirae (4102)	VOG01432 (Prevalence:0.782058; Annotation:sp|O64206|VG13_BPMD2 Gene 13 protein)	Uroviricota (4102)	VOG01432 (Prevalence:0.782058; Annotation:sp|O64206|VG13_BPMD2 Gene 13 protein)	Caudoviricetes (4102)	VOG01432 (Prevalence:0.782058; Annotation:sp|O64206|VG13_BPMD2 Gene 13 protein)							Coeurvirus (1)
Duplodnaviria (4102)	VOG01432 (Prevalence:0.782058; Annotation:sp|O64206|VG13_BPMD2 Gene 13 protein)	Heunggongvirae (4102)	VOG01432 (Prevalence:0.782058; Annotation:sp|O64206|VG13_BPMD2 Gene 13 protein)	Uroviricota (4102)	VOG01432 (Prevalence:0.782058; Annotation:sp|O64206|VG13_BPMD2 Gene 13 protein)	Caudoviricetes (4102)	VOG01432 (Prevalence:0.782058; Annotation:sp|O64206|VG13_BPMD2 Gene 13 protein)							Colneyvirus (5)
Duplodnaviria (4102)	VOG01432 (Prevalence:0.782058; Annotation:sp|O64206|VG13_BPMD2 Gene 13 protein)	Heunggongvirae (4102)	VOG01432 (Prevalence:0.782058; Annotation:sp|O64206|VG13_BPMD2 Gene 13 protein)	Uroviricota (4102)	VOG01432 (Prevalence:0.782058; Annotation:sp|O64206|VG13_BPMD2 Gene 13 protein)	Caudoviricetes (4102)	VOG01432 (Prevalence:0.782058; Annotation:sp|O64206|VG13_BPMD2 Gene 13 protein)							Colunavirus (3)
Duplodnaviria (4102)	VOG01432 (Prevalence:0.782058; Annotation:sp|O64206|VG13_BPMD2 Gene 13 protein)	Heunggongvirae (4102)	VOG01432 (Prevalence:0.782058; Annotation:sp|O64206|VG13_BPMD2 Gene 13 protein)	Uroviricota (4102)	VOG01432 (Prevalence:0.782058; Annotation:sp|O64206|VG13_BPMD2 Gene 13 protein)	Caudoviricetes (4102)	VOG01432 (Prevalence:0.782058; Annotation:sp|O64206|VG13_BPMD2 Gene 13 protein)							Coralvirus (2)
Duplodnaviria (4102)	VOG01432 (Prevalence:0.782058; Annotation:sp|O64206|VG13_BPMD2 Gene 13 protein)	Heunggongvirae (4102)	VOG01432 (Prevalence:0.782058; Annotation:sp|O64206|VG13_BPMD2 Gene 13 protein)	Uroviricota (4102)	VOG01432 (Prevalence:0.782058; Annotation:sp|O64206|VG13_BPMD2 Gene 13 protein)	Caudoviricetes (4102)	VOG01432 (Prevalence:0.782058; Annotation:sp|O64206|VG13_BPMD2 Gene 13 protein)							Corndogvirus (4)
Duplodnaviria (4102)	VOG01432 (Prevalence:0.782058; Annotation:sp|O64206|VG13_BPMD2 Gene 13 protein)	Heunggongvirae (4102)	VOG01432 (Prevalence:0.782058; Annotation:sp|O64206|VG13_BPMD2 Gene 13 protein)	Uroviricota (4102)	VOG01432 (Prevalence:0.782058; Annotation:sp|O64206|VG13_BPMD2 Gene 13 protein)	Caudoviricetes (4102)	VOG01432 (Prevalence:0.782058; Annotation:sp|O64206|VG13_BPMD2 Gene 13 protein)							Coventryvirus (7)
Duplodnaviria (4102)	VOG01432 (Prevalence:0.782058; Annotation:sp|O64206|VG13_BPMD2 Gene 13 protein)	Heunggongvirae (4102)	VOG01432 (Prevalence:0.782058; Annotation:sp|O64206|VG13_BPMD2 Gene 13 protein)	Uroviricota (4102)	VOG01432 (Prevalence:0.782058; Annotation:sp|O64206|VG13_BPMD2 Gene 13 protein)	Caudoviricetes (4102)	VOG01432 (Prevalence:0.782058; Annotation:sp|O64206|VG13_BPMD2 Gene 13 protein)							Craquatrovirus (2)
Duplodnaviria (4102)	VOG01432 (Prevalence:0.782058; Annotation:sp|O64206|VG13_BPMD2 Gene 13 protein)	Heunggongvirae (4102)	VOG01432 (Prevalence:0.782058; Annotation:sp|O64206|VG13_BPMD2 Gene 13 protein)	Uroviricota (4102)	VOG01432 (Prevalence:0.782058; Annotation:sp|O64206|VG13_BPMD2 Gene 13 protein)	Caudoviricetes (4102)	VOG01432 (Prevalence:0.782058; Annotation:sp|O64206|VG13_BPMD2 Gene 13 protein)	Crassvirales (73)	VOG00032 (Prevalence:0.945205; Annotation:sp|P04520|PRIM_BPT4 DNA primase); VOG00069 (Prevalence:0.739726; Annotation:sp|O48500|DUT_BPT5 Deoxyuridine 5'-triphosphate nucleotidohydrolase); VOG00219 (Prevalence:0.534247; Annotation:REFSEQ hypothetical protein); VOG00256 (Prevalence:0.520548; Annotation:sp|Q8X5V3|DNAB_ECO57 Replicative DNA helicase); VOG00257 (Prevalence:0.69863; Annotation:sp|O3190…	Crevaviridae (4)		Coarsevirinae (2)		Junduvirus (2)
Duplodnaviria (4102)	VOG01432 (Prevalence:0.782058; Annotation:sp|O64206|VG13_BPMD2 Gene 13 protein)	Heunggongvirae (4102)	VOG01432 (Prevalence:0.782058; Annotation:sp|O64206|VG13_BPMD2 Gene 13 protein)	Uroviricota (4102)	VOG01432 (Prevalence:0.782058; Annotation:sp|O64206|VG13_BPMD2 Gene 13 protein)	Caudoviricetes (4102)	VOG01432 (Prevalence:0.782058; Annotation:sp|O64206|VG13_BPMD2 Gene 13 protein)	Crassvirales (73)	VOG00032 (Prevalence:0.945205; Annotation:sp|P04520|PRIM_BPT4 DNA primase); VOG00069 (Prevalence:0.739726; Annotation:sp|O48500|DUT_BPT5 Deoxyuridine 5'-triphosphate nucleotidohydrolase); VOG00219 (Prevalence:0.534247; Annotation:REFSEQ hypothetical protein); VOG00256 (Prevalence:0.520548; Annotation:sp|Q8X5V3|DNAB_ECO57 Replicative DNA helicase); VOG00257 (Prevalence:0.69863; Annotation:sp|O3190…	Crevaviridae (4)		Doltivirinae (2)		Kahucivirus (1)
Duplodnaviria (4102)	VOG01432 (Prevalence:0.782058; Annotation:sp|O64206|VG13_BPMD2 Gene 13 protein)	Heunggongvirae (4102)	VOG01432 (Prevalence:0.782058; Annotation:sp|O64206|VG13_BPMD2 Gene 13 protein)	Uroviricota (4102)	VOG01432 (Prevalence:0.782058; Annotation:sp|O64206|VG13_BPMD2 Gene 13 protein)	Caudoviricetes (4102)	VOG01432 (Prevalence:0.782058; Annotation:sp|O64206|VG13_BPMD2 Gene 13 protein)	Crassvirales (73)	VOG00032 (Prevalence:0.945205; Annotation:sp|P04520|PRIM_BPT4 DNA primase); VOG00069 (Prevalence:0.739726; Annotation:sp|O48500|DUT_BPT5 Deoxyuridine 5'-triphosphate nucleotidohydrolase); VOG00219 (Prevalence:0.534247; Annotation:REFSEQ hypothetical protein); VOG00256 (Prevalence:0.520548; Annotation:sp|Q8X5V3|DNAB_ECO57 Replicative DNA helicase); VOG00257 (Prevalence:0.69863; Annotation:sp|O3190…	Crevaviridae (4)		Doltivirinae (2)		Kingevirus (1)
Duplodnaviria (4102)	VOG01432 (Prevalence:0.782058; Annotation:sp|O64206|VG13_BPMD2 Gene 13 protein)	Heunggongvirae (4102)	VOG01432 (Prevalence:0.782058; Annotation:sp|O64206|VG13_BPMD2 Gene 13 protein)	Uroviricota (4102)	VOG01432 (Prevalence:0.782058; Annotation:sp|O64206|VG13_BPMD2 Gene 13 protein)	Caudoviricetes (4102)	VOG01432 (Prevalence:0.782058; Annotation:sp|O64206|VG13_BPMD2 Gene 13 protein)	Crassvirales (73)	VOG00032 (Prevalence:0.945205; Annotation:sp|P04520|PRIM_BPT4 DNA primase); VOG00069 (Prevalence:0.739726; Annotation:sp|O48500|DUT_BPT5 Deoxyuridine 5'-triphosphate nucleotidohydrolase); VOG00219 (Prevalence:0.534247; Annotation:REFSEQ hypothetical protein); VOG00256 (Prevalence:0.520548; Annotation:sp|Q8X5V3|DNAB_ECO57 Replicative DNA helicase); VOG00257 (Prevalence:0.69863; Annotation:sp|O3190…	Intestiviridae (18)	VOG00032 (Prevalence:0.888889; Annotation:sp|P04520|PRIM_BPT4 DNA primase); VOG00069 (Prevalence:1; Annotation:sp|O48500|DUT_BPT5 Deoxyuridine 5'-triphosphate nucleotidohydrolase); VOG00078 (Prevalence:1; Annotation:sp|P32270|DDA_BPT4 ATP-dependent DNA helicase dda); VOG00119 (Prevalence:1; Annotation:sp|P00970|DNLI_BPT4 DNA ligase); VOG00160 (Prevalence:0.611111; Annotation:sp|Q7Y4Y9|DNMK_BPR69 …	Churivirinae (4)		Jahgtovirus (4)
Duplodnaviria (4102)	VOG01432 (Prevalence:0.782058; Annotation:sp|O64206|VG13_BPMD2 Gene 13 protein)	Heunggongvirae (4102)	VOG01432 (Prevalence:0.782058; Annotation:sp|O64206|VG13_BPMD2 Gene 13 protein)	Uroviricota (4102)	VOG01432 (Prevalence:0.782058; Annotation:sp|O64206|VG13_BPMD2 Gene 13 protein)	Caudoviricetes (4102)	VOG01432 (Prevalence:0.782058; Annotation:sp|O64206|VG13_BPMD2 Gene 13 protein)	Crassvirales (73)	VOG00032 (Prevalence:0.945205; Annotation:sp|P04520|PRIM_BPT4 DNA primase); VOG00069 (Prevalence:0.739726; Annotation:sp|O48500|DUT_BPT5 Deoxyuridine 5'-triphosphate nucleotidohydrolase); VOG00219 (Prevalence:0.534247; Annotation:REFSEQ hypothetical protein); VOG00256 (Prevalence:0.520548; Annotation:sp|Q8X5V3|DNAB_ECO57 Replicative DNA helicase); VOG00257 (Prevalence:0.69863; Annotation:sp|O3190…	Intestiviridae (18)	VOG00032 (Prevalence:0.888889; Annotation:sp|P04520|PRIM_BPT4 DNA primase); VOG00069 (Prevalence:1; Annotation:sp|O48500|DUT_BPT5 Deoxyuridine 5'-triphosphate nucleotidohydrolase); VOG00078 (Prevalence:1; Annotation:sp|P32270|DDA_BPT4 ATP-dependent DNA helicase dda); VOG00119 (Prevalence:1; Annotation:sp|P00970|DNLI_BPT4 DNA ligase); VOG00160 (Prevalence:0.611111; Annotation:sp|Q7Y4Y9|DNMK_BPR69 …	Crudevirinae (11)	VOG00032 (Prevalence:0.909091; Annotation:sp|P04520|PRIM_BPT4 DNA primase); VOG00069 (Prevalence:1; Annotation:sp|O48500|DUT_BPT5 Deoxyuridine 5'-triphosphate nucleotidohydrolase); VOG00078 (Prevalence:1; Annotation:sp|P32270|DDA_BPT4 ATP-dependent DNA helicase dda); VOG00119 (Prevalence:1; Annotation:sp|P00970|DNLI_BPT4 DNA ligase); VOG00160 (Prevalence:1; Annotation:sp|Q7Y4Y9|DNMK_BPR69 Deoxynu…	Carjivirus (2)
Duplodnaviria (4102)	VOG01432 (Prevalence:0.782058; Annotation:sp|O64206|VG13_BPMD2 Gene 13 protein)	Heunggongvirae (4102)	VOG01432 (Prevalence:0.782058; Annotation:sp|O64206|VG13_BPMD2 Gene 13 protein)	Uroviricota (4102)	VOG01432 (Prevalence:0.782058; Annotation:sp|O64206|VG13_BPMD2 Gene 13 protein)	Caudoviricetes (4102)	VOG01432 (Prevalence:0.782058; Annotation:sp|O64206|VG13_BPMD2 Gene 13 protein)	Crassvirales (73)	VOG00032 (Prevalence:0.945205; Annotation:sp|P04520|PRIM_BPT4 DNA primase); VOG00069 (Prevalence:0.739726; Annotation:sp|O48500|DUT_BPT5 Deoxyuridine 5'-triphosphate nucleotidohydrolase); VOG00219 (Prevalence:0.534247; Annotation:REFSEQ hypothetical protein); VOG00256 (Prevalence:0.520548; Annotation:sp|Q8X5V3|DNAB_ECO57 Replicative DNA helicase); VOG00257 (Prevalence:0.69863; Annotation:sp|O3190…	Intestiviridae (18)	VOG00032 (Prevalence:0.888889; Annotation:sp|P04520|PRIM_BPT4 DNA primase); VOG00069 (Prevalence:1; Annotation:sp|O48500|DUT_BPT5 Deoxyuridine 5'-triphosphate nucleotidohydrolase); VOG00078 (Prevalence:1; Annotation:sp|P32270|DDA_BPT4 ATP-dependent DNA helicase dda); VOG00119 (Prevalence:1; Annotation:sp|P00970|DNLI_BPT4 DNA ligase); VOG00160 (Prevalence:0.611111; Annotation:sp|Q7Y4Y9|DNMK_BPR69 …	Crudevirinae (11)	VOG00032 (Prevalence:0.909091; Annotation:sp|P04520|PRIM_BPT4 DNA primase); VOG00069 (Prevalence:1; Annotation:sp|O48500|DUT_BPT5 Deoxyuridine 5'-triphosphate nucleotidohydrolase); VOG00078 (Prevalence:1; Annotation:sp|P32270|DDA_BPT4 ATP-dependent DNA helicase dda); VOG00119 (Prevalence:1; Annotation:sp|P00970|DNLI_BPT4 DNA ligase); VOG00160 (Prevalence:1; Annotation:sp|Q7Y4Y9|DNMK_BPR69 Deoxynu…	Dabirmavirus (1)
Duplodnaviria (4102)	VOG01432 (Prevalence:0.782058; Annotation:sp|O64206|VG13_BPMD2 Gene 13 protein)	Heunggongvirae (4102)	VOG01432 (Prevalence:0.782058; Annotation:sp|O64206|VG13_BPMD2 Gene 13 protein)	Uroviricota (4102)	VOG01432 (Prevalence:0.782058; Annotation:sp|O64206|VG13_BPMD2 Gene 13 protein)	Caudoviricetes (4102)	VOG01432 (Prevalence:0.782058; Annotation:sp|O64206|VG13_BPMD2 Gene 13 protein)	Crassvirales (73)	VOG00032 (Prevalence:0.945205; Annotation:sp|P04520|PRIM_BPT4 DNA primase); VOG00069 (Prevalence:0.739726; Annotation:sp|O48500|DUT_BPT5 Deoxyuridine 5'-triphosphate nucleotidohydrolase); VOG00219 (Prevalence:0.534247; Annotation:REFSEQ hypothetical protein); VOG00256 (Prevalence:0.520548; Annotation:sp|Q8X5V3|DNAB_ECO57 Replicative DNA helicase); VOG00257 (Prevalence:0.69863; Annotation:sp|O3190…	Intestiviridae (18)	VOG00032 (Prevalence:0.888889; Annotation:sp|P04520|PRIM_BPT4 DNA primase); VOG00069 (Prevalence:1; Annotation:sp|O48500|DUT_BPT5 Deoxyuridine 5'-triphosphate nucleotidohydrolase); VOG00078 (Prevalence:1; Annotation:sp|P32270|DDA_BPT4 ATP-dependent DNA helicase dda); VOG00119 (Prevalence:1; Annotation:sp|P00970|DNLI_BPT4 DNA ligase); VOG00160 (Prevalence:0.611111; Annotation:sp|Q7Y4Y9|DNMK_BPR69 …	Crudevirinae (11)	VOG00032 (Prevalence:0.909091; Annotation:sp|P04520|PRIM_BPT4 DNA primase); VOG00069 (Prevalence:1; Annotation:sp|O48500|DUT_BPT5 Deoxyuridine 5'-triphosphate nucleotidohydrolase); VOG00078 (Prevalence:1; Annotation:sp|P32270|DDA_BPT4 ATP-dependent DNA helicase dda); VOG00119 (Prevalence:1; Annotation:sp|P00970|DNLI_BPT4 DNA ligase); VOG00160 (Prevalence:1; Annotation:sp|Q7Y4Y9|DNMK_BPR69 Deoxynu…	Delmidovirus (3)
Duplodnaviria (4102)	VOG01432 (Prevalence:0.782058; Annotation:sp|O64206|VG13_BPMD2 Gene 13 protein)	Heunggongvirae (4102)	VOG01432 (Prevalence:0.782058; Annotation:sp|O64206|VG13_BPMD2 Gene 13 protein)	Uroviricota (4102)	VOG01432 (Prevalence:0.782058; Annotation:sp|O64206|VG13_BPMD2 Gene 13 protein)	Caudoviricetes (4102)	VOG01432 (Prevalence:0.782058; Annotation:sp|O64206|VG13_BPMD2 Gene 13 protein)	Crassvirales (73)	VOG00032 (Prevalence:0.945205; Annotation:sp|P04520|PRIM_BPT4 DNA primase); VOG00069 (Prevalence:0.739726; Annotation:sp|O48500|DUT_BPT5 Deoxyuridine 5'-triphosphate nucleotidohydrolase); VOG00219 (Prevalence:0.534247; Annotation:REFSEQ hypothetical protein); VOG00256 (Prevalence:0.520548; Annotation:sp|Q8X5V3|DNAB_ECO57 Replicative DNA helicase); VOG00257 (Prevalence:0.69863; Annotation:sp|O3190…	Intestiviridae (18)	VOG00032 (Prevalence:0.888889; Annotation:sp|P04520|PRIM_BPT4 DNA primase); VOG00069 (Prevalence:1; Annotation:sp|O48500|DUT_BPT5 Deoxyuridine 5'-triphosphate nucleotidohydrolase); VOG00078 (Prevalence:1; Annotation:sp|P32270|DDA_BPT4 ATP-dependent DNA helicase dda); VOG00119 (Prevalence:1; Annotation:sp|P00970|DNLI_BPT4 DNA ligase); VOG00160 (Prevalence:0.611111; Annotation:sp|Q7Y4Y9|DNMK_BPR69 …	Crudevirinae (11)	VOG00032 (Prevalence:0.909091; Annotation:sp|P04520|PRIM_BPT4 DNA primase); VOG00069 (Prevalence:1; Annotation:sp|O48500|DUT_BPT5 Deoxyuridine 5'-triphosphate nucleotidohydrolase); VOG00078 (Prevalence:1; Annotation:sp|P32270|DDA_BPT4 ATP-dependent DNA helicase dda); VOG00119 (Prevalence:1; Annotation:sp|P00970|DNLI_BPT4 DNA ligase); VOG00160 (Prevalence:1; Annotation:sp|Q7Y4Y9|DNMK_BPR69 Deoxynu…	Diorhovirus (2)
Duplodnaviria (4102)	VOG01432 (Prevalence:0.782058; Annotation:sp|O64206|VG13_BPMD2 Gene 13 protein)	Heunggongvirae (4102)	VOG01432 (Prevalence:0.782058; Annotation:sp|O64206|VG13_BPMD2 Gene 13 protein)	Uroviricota (4102)	VOG01432 (Prevalence:0.782058; Annotation:sp|O64206|VG13_BPMD2 Gene 13 protein)	Caudoviricetes (4102)	VOG01432 (Prevalence:0.782058; Annotation:sp|O64206|VG13_BPMD2 Gene 13 protein)	Crassvirales (73)	VOG00032 (Prevalence:0.945205; Annotation:sp|P04520|PRIM_BPT4 DNA primase); VOG00069 (Prevalence:0.739726; Annotation:sp|O48500|DUT_BPT5 Deoxyuridine 5'-triphosphate nucleotidohydrolase); VOG00219 (Prevalence:0.534247; Annotation:REFSEQ hypothetical protein); VOG00256 (Prevalence:0.520548; Annotation:sp|Q8X5V3|DNAB_ECO57 Replicative DNA helicase); VOG00257 (Prevalence:0.69863; Annotation:sp|O3190…	Intestiviridae (18)	VOG00032 (Prevalence:0.888889; Annotation:sp|P04520|PRIM_BPT4 DNA primase); VOG00069 (Prevalence:1; Annotation:sp|O48500|DUT_BPT5 Deoxyuridine 5'-triphosphate nucleotidohydrolase); VOG00078 (Prevalence:1; Annotation:sp|P32270|DDA_BPT4 ATP-dependent DNA helicase dda); VOG00119 (Prevalence:1; Annotation:sp|P00970|DNLI_BPT4 DNA ligase); VOG00160 (Prevalence:0.611111; Annotation:sp|Q7Y4Y9|DNMK_BPR69 …	Crudevirinae (11)	VOG00032 (Prevalence:0.909091; Annotation:sp|P04520|PRIM_BPT4 DNA primase); VOG00069 (Prevalence:1; Annotation:sp|O48500|DUT_BPT5 Deoxyuridine 5'-triphosphate nucleotidohydrolase); VOG00078 (Prevalence:1; Annotation:sp|P32270|DDA_BPT4 ATP-dependent DNA helicase dda); VOG00119 (Prevalence:1; Annotation:sp|P00970|DNLI_BPT4 DNA ligase); VOG00160 (Prevalence:1; Annotation:sp|Q7Y4Y9|DNMK_BPR69 Deoxynu…	Drivevirus (1)
Duplodnaviria (4102)	VOG01432 (Prevalence:0.782058; Annotation:sp|O64206|VG13_BPMD2 Gene 13 protein)	Heunggongvirae (4102)	VOG01432 (Prevalence:0.782058; Annotation:sp|O64206|VG13_BPMD2 Gene 13 protein)	Uroviricota (4102)	VOG01432 (Prevalence:0.782058; Annotation:sp|O64206|VG13_BPMD2 Gene 13 protein)	Caudoviricetes (4102)	VOG01432 (Prevalence:0.782058; Annotation:sp|O64206|VG13_BPMD2 Gene 13 protein)	Crassvirales (73)	VOG00032 (Prevalence:0.945205; Annotation:sp|P04520|PRIM_BPT4 DNA primase); VOG00069 (Prevalence:0.739726; Annotation:sp|O48500|DUT_BPT5 Deoxyuridine 5'-triphosphate nucleotidohydrolase); VOG00219 (Prevalence:0.534247; Annotation:REFSEQ hypothetical protein); VOG00256 (Prevalence:0.520548; Annotation:sp|Q8X5V3|DNAB_ECO57 Replicative DNA helicase); VOG00257 (Prevalence:0.69863; Annotation:sp|O3190…	Intestiviridae (18)	VOG00032 (Prevalence:0.888889; Annotation:sp|P04520|PRIM_BPT4 DNA primase); VOG00069 (Prevalence:1; Annotation:sp|O48500|DUT_BPT5 Deoxyuridine 5'-triphosphate nucleotidohydrolase); VOG00078 (Prevalence:1; Annotation:sp|P32270|DDA_BPT4 ATP-dependent DNA helicase dda); VOG00119 (Prevalence:1; Annotation:sp|P00970|DNLI_BPT4 DNA ligase); VOG00160 (Prevalence:0.611111; Annotation:sp|Q7Y4Y9|DNMK_BPR69 …	Crudevirinae (11)	VOG00032 (Prevalence:0.909091; Annotation:sp|P04520|PRIM_BPT4 DNA primase); VOG00069 (Prevalence:1; Annotation:sp|O48500|DUT_BPT5 Deoxyuridine 5'-triphosphate nucleotidohydrolase); VOG00078 (Prevalence:1; Annotation:sp|P32270|DDA_BPT4 ATP-dependent DNA helicase dda); VOG00119 (Prevalence:1; Annotation:sp|P00970|DNLI_BPT4 DNA ligase); VOG00160 (Prevalence:1; Annotation:sp|Q7Y4Y9|DNMK_BPR69 Deoxynu…	Endlipuvirus (1)
Duplodnaviria (4102)	VOG01432 (Prevalence:0.782058; Annotation:sp|O64206|VG13_BPMD2 Gene 13 protein)	Heunggongvirae (4102)	VOG01432 (Prevalence:0.782058; Annotation:sp|O64206|VG13_BPMD2 Gene 13 protein)	Uroviricota (4102)	VOG01432 (Prevalence:0.782058; Annotation:sp|O64206|VG13_BPMD2 Gene 13 protein)	Caudoviricetes (4102)	VOG01432 (Prevalence:0.782058; Annotation:sp|O64206|VG13_BPMD2 Gene 13 protein)	Crassvirales (73)	VOG00032 (Prevalence:0.945205; Annotation:sp|P04520|PRIM_BPT4 DNA primase); VOG00069 (Prevalence:0.739726; Annotation:sp|O48500|DUT_BPT5 Deoxyuridine 5'-triphosphate nucleotidohydrolase); VOG00219 (Prevalence:0.534247; Annotation:REFSEQ hypothetical protein); VOG00256 (Prevalence:0.520548; Annotation:sp|Q8X5V3|DNAB_ECO57 Replicative DNA helicase); VOG00257 (Prevalence:0.69863; Annotation:sp|O3190…	Intestiviridae (18)	VOG00032 (Prevalence:0.888889; Annotation:sp|P04520|PRIM_BPT4 DNA primase); VOG00069 (Prevalence:1; Annotation:sp|O48500|DUT_BPT5 Deoxyuridine 5'-triphosphate nucleotidohydrolase); VOG00078 (Prevalence:1; Annotation:sp|P32270|DDA_BPT4 ATP-dependent DNA helicase dda); VOG00119 (Prevalence:1; Annotation:sp|P00970|DNLI_BPT4 DNA ligase); VOG00160 (Prevalence:0.611111; Annotation:sp|Q7Y4Y9|DNMK_BPR69 …	Crudevirinae (11)	VOG00032 (Prevalence:0.909091; Annotation:sp|P04520|PRIM_BPT4 DNA primase); VOG00069 (Prevalence:1; Annotation:sp|O48500|DUT_BPT5 Deoxyuridine 5'-triphosphate nucleotidohydrolase); VOG00078 (Prevalence:1; Annotation:sp|P32270|DDA_BPT4 ATP-dependent DNA helicase dda); VOG00119 (Prevalence:1; Annotation:sp|P00970|DNLI_BPT4 DNA ligase); VOG00160 (Prevalence:1; Annotation:sp|Q7Y4Y9|DNMK_BPR69 Deoxynu…	Whopevirus (1)
Duplodnaviria (4102)	VOG01432 (Prevalence:0.782058; Annotation:sp|O64206|VG13_BPMD2 Gene 13 protein)	Heunggongvirae (4102)	VOG01432 (Prevalence:0.782058; Annotation:sp|O64206|VG13_BPMD2 Gene 13 protein)	Uroviricota (4102)	VOG01432 (Prevalence:0.782058; Annotation:sp|O64206|VG13_BPMD2 Gene 13 protein)	Caudoviricetes (4102)	VOG01432 (Prevalence:0.782058; Annotation:sp|O64206|VG13_BPMD2 Gene 13 protein)	Crassvirales (73)	VOG00032 (Prevalence:0.945205; Annotation:sp|P04520|PRIM_BPT4 DNA primase); VOG00069 (Prevalence:0.739726; Annotation:sp|O48500|DUT_BPT5 Deoxyuridine 5'-triphosphate nucleotidohydrolase); VOG00219 (Prevalence:0.534247; Annotation:REFSEQ hypothetical protein); VOG00256 (Prevalence:0.520548; Annotation:sp|Q8X5V3|DNAB_ECO57 Replicative DNA helicase); VOG00257 (Prevalence:0.69863; Annotation:sp|O3190…	Intestiviridae (18)	VOG00032 (Prevalence:0.888889; Annotation:sp|P04520|PRIM_BPT4 DNA primase); VOG00069 (Prevalence:1; Annotation:sp|O48500|DUT_BPT5 Deoxyuridine 5'-triphosphate nucleotidohydrolase); VOG00078 (Prevalence:1; Annotation:sp|P32270|DDA_BPT4 ATP-dependent DNA helicase dda); VOG00119 (Prevalence:1; Annotation:sp|P00970|DNLI_BPT4 DNA ligase); VOG00160 (Prevalence:0.611111; Annotation:sp|Q7Y4Y9|DNMK_BPR69 …	Obtuvirinae (3)		Fohxhuevirus (1)
Duplodnaviria (4102)	VOG01432 (Prevalence:0.782058; Annotation:sp|O64206|VG13_BPMD2 Gene 13 protein)	Heunggongvirae (4102)	VOG01432 (Prevalence:0.782058; Annotation:sp|O64206|VG13_BPMD2 Gene 13 protein)	Uroviricota (4102)	VOG01432 (Prevalence:0.782058; Annotation:sp|O64206|VG13_BPMD2 Gene 13 protein)	Caudoviricetes (4102)	VOG01432 (Prevalence:0.782058; Annotation:sp|O64206|VG13_BPMD2 Gene 13 protein)	Crassvirales (73)	VOG00032 (Prevalence:0.945205; Annotation:sp|P04520|PRIM_BPT4 DNA primase); VOG00069 (Prevalence:0.739726; Annotation:sp|O48500|DUT_BPT5 Deoxyuridine 5'-triphosphate nucleotidohydrolase); VOG00219 (Prevalence:0.534247; Annotation:REFSEQ hypothetical protein); VOG00256 (Prevalence:0.520548; Annotation:sp|Q8X5V3|DNAB_ECO57 Replicative DNA helicase); VOG00257 (Prevalence:0.69863; Annotation:sp|O3190…	Intestiviridae (18)	VOG00032 (Prevalence:0.888889; Annotation:sp|P04520|PRIM_BPT4 DNA primase); VOG00069 (Prevalence:1; Annotation:sp|O48500|DUT_BPT5 Deoxyuridine 5'-triphosphate nucleotidohydrolase); VOG00078 (Prevalence:1; Annotation:sp|P32270|DDA_BPT4 ATP-dependent DNA helicase dda); VOG00119 (Prevalence:1; Annotation:sp|P00970|DNLI_BPT4 DNA ligase); VOG00160 (Prevalence:0.611111; Annotation:sp|Q7Y4Y9|DNMK_BPR69 …	Obtuvirinae (3)		Hacihdavirus (1)
Duplodnaviria (4102)	VOG01432 (Prevalence:0.782058; Annotation:sp|O64206|VG13_BPMD2 Gene 13 protein)	Heunggongvirae (4102)	VOG01432 (Prevalence:0.782058; Annotation:sp|O64206|VG13_BPMD2 Gene 13 protein)	Uroviricota (4102)	VOG01432 (Prevalence:0.782058; Annotation:sp|O64206|VG13_BPMD2 Gene 13 protein)	Caudoviricetes (4102)	VOG01432 (Prevalence:0.782058; Annotation:sp|O64206|VG13_BPMD2 Gene 13 protein)	Crassvirales (73)	VOG00032 (Prevalence:0.945205; Annotation:sp|P04520|PRIM_BPT4 DNA primase); VOG00069 (Prevalence:0.739726; Annotation:sp|O48500|DUT_BPT5 Deoxyuridine 5'-triphosphate nucleotidohydrolase); VOG00219 (Prevalence:0.534247; Annotation:REFSEQ hypothetical protein); VOG00256 (Prevalence:0.520548; Annotation:sp|Q8X5V3|DNAB_ECO57 Replicative DNA helicase); VOG00257 (Prevalence:0.69863; Annotation:sp|O3190…	Intestiviridae (18)	VOG00032 (Prevalence:0.888889; Annotation:sp|P04520|PRIM_BPT4 DNA primase); VOG00069 (Prevalence:1; Annotation:sp|O48500|DUT_BPT5 Deoxyuridine 5'-triphosphate nucleotidohydrolase); VOG00078 (Prevalence:1; Annotation:sp|P32270|DDA_BPT4 ATP-dependent DNA helicase dda); VOG00119 (Prevalence:1; Annotation:sp|P00970|DNLI_BPT4 DNA ligase); VOG00160 (Prevalence:0.611111; Annotation:sp|Q7Y4Y9|DNMK_BPR69 …	Obtuvirinae (3)		Wotdevirus (1)
Duplodnaviria (4102)	VOG01432 (Prevalence:0.782058; Annotation:sp|O64206|VG13_BPMD2 Gene 13 protein)	Heunggongvirae (4102)	VOG01432 (Prevalence:0.782058; Annotation:sp|O64206|VG13_BPMD2 Gene 13 protein)	Uroviricota (4102)	VOG01432 (Prevalence:0.782058; Annotation:sp|O64206|VG13_BPMD2 Gene 13 protein)	Caudoviricetes (4102)	VOG01432 (Prevalence:0.782058; Annotation:sp|O64206|VG13_BPMD2 Gene 13 protein)	Crassvirales (73)	VOG00032 (Prevalence:0.945205; Annotation:sp|P04520|PRIM_BPT4 DNA primase); VOG00069 (Prevalence:0.739726; Annotation:sp|O48500|DUT_BPT5 Deoxyuridine 5'-triphosphate nucleotidohydrolase); VOG00219 (Prevalence:0.534247; Annotation:REFSEQ hypothetical protein); VOG00256 (Prevalence:0.520548; Annotation:sp|Q8X5V3|DNAB_ECO57 Replicative DNA helicase); VOG00257 (Prevalence:0.69863; Annotation:sp|O3190…	Steigviridae (15)	VOG00032 (Prevalence:0.933333; Annotation:sp|P04520|PRIM_BPT4 DNA primase); VOG00069 (Prevalence:0.933333; Annotation:sp|O48500|DUT_BPT5 Deoxyuridine 5'-triphosphate nucleotidohydrolase); VOG00124 (Prevalence:0.8; Annotation:sp|P11107|HEL10_BPT5 Probable helicase D10); VOG00221 (Prevalence:0.533333; Annotation:sp|Q38423|GP30_BPSP1 Gene 30 protein); VOG00250 (Prevalence:0.533333; Annotation:sp|D2X…	Asinivirinae (15)	VOG00032 (Prevalence:0.933333; Annotation:sp|P04520|PRIM_BPT4 DNA primase); VOG00069 (Prevalence:0.933333; Annotation:sp|O48500|DUT_BPT5 Deoxyuridine 5'-triphosphate nucleotidohydrolase); VOG00124 (Prevalence:0.8; Annotation:sp|P11107|HEL10_BPT5 Probable helicase D10); VOG00221 (Prevalence:0.533333; Annotation:sp|Q38423|GP30_BPSP1 Gene 30 protein); VOG00250 (Prevalence:0.533333; Annotation:sp|D2X…	Akihdevirus (1)
Duplodnaviria (4102)	VOG01432 (Prevalence:0.782058; Annotation:sp|O64206|VG13_BPMD2 Gene 13 protein)	Heunggongvirae (4102)	VOG01432 (Prevalence:0.782058; Annotation:sp|O64206|VG13_BPMD2 Gene 13 protein)	Uroviricota (4102)	VOG01432 (Prevalence:0.782058; Annotation:sp|O64206|VG13_BPMD2 Gene 13 protein)	Caudoviricetes (4102)	VOG01432 (Prevalence:0.782058; Annotation:sp|O64206|VG13_BPMD2 Gene 13 protein)	Crassvirales (73)	VOG00032 (Prevalence:0.945205; Annotation:sp|P04520|PRIM_BPT4 DNA primase); VOG00069 (Prevalence:0.739726; Annotation:sp|O48500|DUT_BPT5 Deoxyuridine 5'-triphosphate nucleotidohydrolase); VOG00219 (Prevalence:0.534247; Annotation:REFSEQ hypothetical protein); VOG00256 (Prevalence:0.520548; Annotation:sp|Q8X5V3|DNAB_ECO57 Replicative DNA helicase); VOG00257 (Prevalence:0.69863; Annotation:sp|O3190…	Steigviridae (15)	VOG00032 (Prevalence:0.933333; Annotation:sp|P04520|PRIM_BPT4 DNA primase); VOG00069 (Prevalence:0.933333; Annotation:sp|O48500|DUT_BPT5 Deoxyuridine 5'-triphosphate nucleotidohydrolase); VOG00124 (Prevalence:0.8; Annotation:sp|P11107|HEL10_BPT5 Probable helicase D10); VOG00221 (Prevalence:0.533333; Annotation:sp|Q38423|GP30_BPSP1 Gene 30 protein); VOG00250 (Prevalence:0.533333; Annotation:sp|D2X…	Asinivirinae (15)	VOG00032 (Prevalence:0.933333; Annotation:sp|P04520|PRIM_BPT4 DNA primase); VOG00069 (Prevalence:0.933333; Annotation:sp|O48500|DUT_BPT5 Deoxyuridine 5'-triphosphate nucleotidohydrolase); VOG00124 (Prevalence:0.8; Annotation:sp|P11107|HEL10_BPT5 Probable helicase D10); VOG00221 (Prevalence:0.533333; Annotation:sp|Q38423|GP30_BPSP1 Gene 30 protein); VOG00250 (Prevalence:0.533333; Annotation:sp|D2X…	Kahnovirus (2)
Duplodnaviria (4102)	VOG01432 (Prevalence:0.782058; Annotation:sp|O64206|VG13_BPMD2 Gene 13 protein)	Heunggongvirae (4102)	VOG01432 (Prevalence:0.782058; Annotation:sp|O64206|VG13_BPMD2 Gene 13 protein)	Uroviricota (4102)	VOG01432 (Prevalence:0.782058; Annotation:sp|O64206|VG13_BPMD2 Gene 13 protein)	Caudoviricetes (4102)	VOG01432 (Prevalence:0.782058; Annotation:sp|O64206|VG13_BPMD2 Gene 13 protein)	Crassvirales (73)	VOG00032 (Prevalence:0.945205; Annotation:sp|P04520|PRIM_BPT4 DNA primase); VOG00069 (Prevalence:0.739726; Annotation:sp|O48500|DUT_BPT5 Deoxyuridine 5'-triphosphate nucleotidohydrolase); VOG00219 (Prevalence:0.534247; Annotation:REFSEQ hypothetical protein); VOG00256 (Prevalence:0.520548; Annotation:sp|Q8X5V3|DNAB_ECO57 Replicative DNA helicase); VOG00257 (Prevalence:0.69863; Annotation:sp|O3190…	Steigviridae (15)	VOG00032 (Prevalence:0.933333; Annotation:sp|P04520|PRIM_BPT4 DNA primase); VOG00069 (Prevalence:0.933333; Annotation:sp|O48500|DUT_BPT5 Deoxyuridine 5'-triphosphate nucleotidohydrolase); VOG00124 (Prevalence:0.8; Annotation:sp|P11107|HEL10_BPT5 Probable helicase D10); VOG00221 (Prevalence:0.533333; Annotation:sp|Q38423|GP30_BPSP1 Gene 30 protein); VOG00250 (Prevalence:0.533333; Annotation:sp|D2X…	Asinivirinae (15)	VOG00032 (Prevalence:0.933333; Annotation:sp|P04520|PRIM_BPT4 DNA primase); VOG00069 (Prevalence:0.933333; Annotation:sp|O48500|DUT_BPT5 Deoxyuridine 5'-triphosphate nucleotidohydrolase); VOG00124 (Prevalence:0.8; Annotation:sp|P11107|HEL10_BPT5 Probable helicase D10); VOG00221 (Prevalence:0.533333; Annotation:sp|Q38423|GP30_BPSP1 Gene 30 protein); VOG00250 (Prevalence:0.533333; Annotation:sp|D2X…	Kehishuvirus (2)
Duplodnaviria (4102)	VOG01432 (Prevalence:0.782058; Annotation:sp|O64206|VG13_BPMD2 Gene 13 protein)	Heunggongvirae (4102)	VOG01432 (Prevalence:0.782058; Annotation:sp|O64206|VG13_BPMD2 Gene 13 protein)	Uroviricota (4102)	VOG01432 (Prevalence:0.782058; Annotation:sp|O64206|VG13_BPMD2 Gene 13 protein)	Caudoviricetes (4102)	VOG01432 (Prevalence:0.782058; Annotation:sp|O64206|VG13_BPMD2 Gene 13 protein)	Crassvirales (73)	VOG00032 (Prevalence:0.945205; Annotation:sp|P04520|PRIM_BPT4 DNA primase); VOG00069 (Prevalence:0.739726; Annotation:sp|O48500|DUT_BPT5 Deoxyuridine 5'-triphosphate nucleotidohydrolase); VOG00219 (Prevalence:0.534247; Annotation:REFSEQ hypothetical protein); VOG00256 (Prevalence:0.520548; Annotation:sp|Q8X5V3|DNAB_ECO57 Replicative DNA helicase); VOG00257 (Prevalence:0.69863; Annotation:sp|O3190…	Steigviridae (15)	VOG00032 (Prevalence:0.933333; Annotation:sp|P04520|PRIM_BPT4 DNA primase); VOG00069 (Prevalence:0.933333; Annotation:sp|O48500|DUT_BPT5 Deoxyuridine 5'-triphosphate nucleotidohydrolase); VOG00124 (Prevalence:0.8; Annotation:sp|P11107|HEL10_BPT5 Probable helicase D10); VOG00221 (Prevalence:0.533333; Annotation:sp|Q38423|GP30_BPSP1 Gene 30 protein); VOG00250 (Prevalence:0.533333; Annotation:sp|D2X…	Asinivirinae (15)	VOG00032 (Prevalence:0.933333; Annotation:sp|P04520|PRIM_BPT4 DNA primase); VOG00069 (Prevalence:0.933333; Annotation:sp|O48500|DUT_BPT5 Deoxyuridine 5'-triphosphate nucleotidohydrolase); VOG00124 (Prevalence:0.8; Annotation:sp|P11107|HEL10_BPT5 Probable helicase D10); VOG00221 (Prevalence:0.533333; Annotation:sp|Q38423|GP30_BPSP1 Gene 30 protein); VOG00250 (Prevalence:0.533333; Annotation:sp|D2X…	Kolpuevirus (2)
Duplodnaviria (4102)	VOG01432 (Prevalence:0.782058; Annotation:sp|O64206|VG13_BPMD2 Gene 13 protein)	Heunggongvirae (4102)	VOG01432 (Prevalence:0.782058; Annotation:sp|O64206|VG13_BPMD2 Gene 13 protein)	Uroviricota (4102)	VOG01432 (Prevalence:0.782058; Annotation:sp|O64206|VG13_BPMD2 Gene 13 protein)	Caudoviricetes (4102)	VOG01432 (Prevalence:0.782058; Annotation:sp|O64206|VG13_BPMD2 Gene 13 protein)	Crassvirales (73)	VOG00032 (Prevalence:0.945205; Annotation:sp|P04520|PRIM_BPT4 DNA primase); VOG00069 (Prevalence:0.739726; Annotation:sp|O48500|DUT_BPT5 Deoxyuridine 5'-triphosphate nucleotidohydrolase); VOG00219 (Prevalence:0.534247; Annotation:REFSEQ hypothetical protein); VOG00256 (Prevalence:0.520548; Annotation:sp|Q8X5V3|DNAB_ECO57 Replicative DNA helicase); VOG00257 (Prevalence:0.69863; Annotation:sp|O3190…	Steigviridae (15)	VOG00032 (Prevalence:0.933333; Annotation:sp|P04520|PRIM_BPT4 DNA primase); VOG00069 (Prevalence:0.933333; Annotation:sp|O48500|DUT_BPT5 Deoxyuridine 5'-triphosphate nucleotidohydrolase); VOG00124 (Prevalence:0.8; Annotation:sp|P11107|HEL10_BPT5 Probable helicase D10); VOG00221 (Prevalence:0.533333; Annotation:sp|Q38423|GP30_BPSP1 Gene 30 protein); VOG00250 (Prevalence:0.533333; Annotation:sp|D2X…	Asinivirinae (15)	VOG00032 (Prevalence:0.933333; Annotation:sp|P04520|PRIM_BPT4 DNA primase); VOG00069 (Prevalence:0.933333; Annotation:sp|O48500|DUT_BPT5 Deoxyuridine 5'-triphosphate nucleotidohydrolase); VOG00124 (Prevalence:0.8; Annotation:sp|P11107|HEL10_BPT5 Probable helicase D10); VOG00221 (Prevalence:0.533333; Annotation:sp|Q38423|GP30_BPSP1 Gene 30 protein); VOG00250 (Prevalence:0.533333; Annotation:sp|D2X…	Lahndsivirus (1)
Duplodnaviria (4102)	VOG01432 (Prevalence:0.782058; Annotation:sp|O64206|VG13_BPMD2 Gene 13 protein)	Heunggongvirae (4102)	VOG01432 (Prevalence:0.782058; Annotation:sp|O64206|VG13_BPMD2 Gene 13 protein)	Uroviricota (4102)	VOG01432 (Prevalence:0.782058; Annotation:sp|O64206|VG13_BPMD2 Gene 13 protein)	Caudoviricetes (4102)	VOG01432 (Prevalence:0.782058; Annotation:sp|O64206|VG13_BPMD2 Gene 13 protein)	Crassvirales (73)	VOG00032 (Prevalence:0.945205; Annotation:sp|P04520|PRIM_BPT4 DNA primase); VOG00069 (Prevalence:0.739726; Annotation:sp|O48500|DUT_BPT5 Deoxyuridine 5'-triphosphate nucleotidohydrolase); VOG00219 (Prevalence:0.534247; Annotation:REFSEQ hypothetical protein); VOG00256 (Prevalence:0.520548; Annotation:sp|Q8X5V3|DNAB_ECO57 Replicative DNA helicase); VOG00257 (Prevalence:0.69863; Annotation:sp|O3190…	Steigviridae (15)	VOG00032 (Prevalence:0.933333; Annotation:sp|P04520|PRIM_BPT4 DNA primase); VOG00069 (Prevalence:0.933333; Annotation:sp|O48500|DUT_BPT5 Deoxyuridine 5'-triphosphate nucleotidohydrolase); VOG00124 (Prevalence:0.8; Annotation:sp|P11107|HEL10_BPT5 Probable helicase D10); VOG00221 (Prevalence:0.533333; Annotation:sp|Q38423|GP30_BPSP1 Gene 30 protein); VOG00250 (Prevalence:0.533333; Annotation:sp|D2X…	Asinivirinae (15)	VOG00032 (Prevalence:0.933333; Annotation:sp|P04520|PRIM_BPT4 DNA primase); VOG00069 (Prevalence:0.933333; Annotation:sp|O48500|DUT_BPT5 Deoxyuridine 5'-triphosphate nucleotidohydrolase); VOG00124 (Prevalence:0.8; Annotation:sp|P11107|HEL10_BPT5 Probable helicase D10); VOG00221 (Prevalence:0.533333; Annotation:sp|Q38423|GP30_BPSP1 Gene 30 protein); VOG00250 (Prevalence:0.533333; Annotation:sp|D2X…	Lebriduvirus (1)
Duplodnaviria (4102)	VOG01432 (Prevalence:0.782058; Annotation:sp|O64206|VG13_BPMD2 Gene 13 protein)	Heunggongvirae (4102)	VOG01432 (Prevalence:0.782058; Annotation:sp|O64206|VG13_BPMD2 Gene 13 protein)	Uroviricota (4102)	VOG01432 (Prevalence:0.782058; Annotation:sp|O64206|VG13_BPMD2 Gene 13 protein)	Caudoviricetes (4102)	VOG01432 (Prevalence:0.782058; Annotation:sp|O64206|VG13_BPMD2 Gene 13 protein)	Crassvirales (73)	VOG00032 (Prevalence:0.945205; Annotation:sp|P04520|PRIM_BPT4 DNA primase); VOG00069 (Prevalence:0.739726; Annotation:sp|O48500|DUT_BPT5 Deoxyuridine 5'-triphosphate nucleotidohydrolase); VOG00219 (Prevalence:0.534247; Annotation:REFSEQ hypothetical protein); VOG00256 (Prevalence:0.520548; Annotation:sp|Q8X5V3|DNAB_ECO57 Replicative DNA helicase); VOG00257 (Prevalence:0.69863; Annotation:sp|O3190…	Steigviridae (15)	VOG00032 (Prevalence:0.933333; Annotation:sp|P04520|PRIM_BPT4 DNA primase); VOG00069 (Prevalence:0.933333; Annotation:sp|O48500|DUT_BPT5 Deoxyuridine 5'-triphosphate nucleotidohydrolase); VOG00124 (Prevalence:0.8; Annotation:sp|P11107|HEL10_BPT5 Probable helicase D10); VOG00221 (Prevalence:0.533333; Annotation:sp|Q38423|GP30_BPSP1 Gene 30 protein); VOG00250 (Prevalence:0.533333; Annotation:sp|D2X…	Asinivirinae (15)	VOG00032 (Prevalence:0.933333; Annotation:sp|P04520|PRIM_BPT4 DNA primase); VOG00069 (Prevalence:0.933333; Annotation:sp|O48500|DUT_BPT5 Deoxyuridine 5'-triphosphate nucleotidohydrolase); VOG00124 (Prevalence:0.8; Annotation:sp|P11107|HEL10_BPT5 Probable helicase D10); VOG00221 (Prevalence:0.533333; Annotation:sp|Q38423|GP30_BPSP1 Gene 30 protein); VOG00250 (Prevalence:0.533333; Annotation:sp|D2X…	Mahlunavirus (1)
Duplodnaviria (4102)	VOG01432 (Prevalence:0.782058; Annotation:sp|O64206|VG13_BPMD2 Gene 13 protein)	Heunggongvirae (4102)	VOG01432 (Prevalence:0.782058; Annotation:sp|O64206|VG13_BPMD2 Gene 13 protein)	Uroviricota (4102)	VOG01432 (Prevalence:0.782058; Annotation:sp|O64206|VG13_BPMD2 Gene 13 protein)	Caudoviricetes (4102)	VOG01432 (Prevalence:0.782058; Annotation:sp|O64206|VG13_BPMD2 Gene 13 protein)	Crassvirales (73)	VOG00032 (Prevalence:0.945205; Annotation:sp|P04520|PRIM_BPT4 DNA primase); VOG00069 (Prevalence:0.739726; Annotation:sp|O48500|DUT_BPT5 Deoxyuridine 5'-triphosphate nucleotidohydrolase); VOG00219 (Prevalence:0.534247; Annotation:REFSEQ hypothetical protein); VOG00256 (Prevalence:0.520548; Annotation:sp|Q8X5V3|DNAB_ECO57 Replicative DNA helicase); VOG00257 (Prevalence:0.69863; Annotation:sp|O3190…	Steigviridae (15)	VOG00032 (Prevalence:0.933333; Annotation:sp|P04520|PRIM_BPT4 DNA primase); VOG00069 (Prevalence:0.933333; Annotation:sp|O48500|DUT_BPT5 Deoxyuridine 5'-triphosphate nucleotidohydrolase); VOG00124 (Prevalence:0.8; Annotation:sp|P11107|HEL10_BPT5 Probable helicase D10); VOG00221 (Prevalence:0.533333; Annotation:sp|Q38423|GP30_BPSP1 Gene 30 protein); VOG00250 (Prevalence:0.533333; Annotation:sp|D2X…	Asinivirinae (15)	VOG00032 (Prevalence:0.933333; Annotation:sp|P04520|PRIM_BPT4 DNA primase); VOG00069 (Prevalence:0.933333; Annotation:sp|O48500|DUT_BPT5 Deoxyuridine 5'-triphosphate nucleotidohydrolase); VOG00124 (Prevalence:0.8; Annotation:sp|P11107|HEL10_BPT5 Probable helicase D10); VOG00221 (Prevalence:0.533333; Annotation:sp|Q38423|GP30_BPSP1 Gene 30 protein); VOG00250 (Prevalence:0.533333; Annotation:sp|D2X…	Mahstovirus (1)
Duplodnaviria (4102)	VOG01432 (Prevalence:0.782058; Annotation:sp|O64206|VG13_BPMD2 Gene 13 protein)	Heunggongvirae (4102)	VOG01432 (Prevalence:0.782058; Annotation:sp|O64206|VG13_BPMD2 Gene 13 protein)	Uroviricota (4102)	VOG01432 (Prevalence:0.782058; Annotation:sp|O64206|VG13_BPMD2 Gene 13 protein)	Caudoviricetes (4102)	VOG01432 (Prevalence:0.782058; Annotation:sp|O64206|VG13_BPMD2 Gene 13 protein)	Crassvirales (73)	VOG00032 (Prevalence:0.945205; Annotation:sp|P04520|PRIM_BPT4 DNA primase); VOG00069 (Prevalence:0.739726; Annotation:sp|O48500|DUT_BPT5 Deoxyuridine 5'-triphosphate nucleotidohydrolase); VOG00219 (Prevalence:0.534247; Annotation:REFSEQ hypothetical protein); VOG00256 (Prevalence:0.520548; Annotation:sp|Q8X5V3|DNAB_ECO57 Replicative DNA helicase); VOG00257 (Prevalence:0.69863; Annotation:sp|O3190…	Steigviridae (15)	VOG00032 (Prevalence:0.933333; Annotation:sp|P04520|PRIM_BPT4 DNA primase); VOG00069 (Prevalence:0.933333; Annotation:sp|O48500|DUT_BPT5 Deoxyuridine 5'-triphosphate nucleotidohydrolase); VOG00124 (Prevalence:0.8; Annotation:sp|P11107|HEL10_BPT5 Probable helicase D10); VOG00221 (Prevalence:0.533333; Annotation:sp|Q38423|GP30_BPSP1 Gene 30 protein); VOG00250 (Prevalence:0.533333; Annotation:sp|D2X…	Asinivirinae (15)	VOG00032 (Prevalence:0.933333; Annotation:sp|P04520|PRIM_BPT4 DNA primase); VOG00069 (Prevalence:0.933333; Annotation:sp|O48500|DUT_BPT5 Deoxyuridine 5'-triphosphate nucleotidohydrolase); VOG00124 (Prevalence:0.8; Annotation:sp|P11107|HEL10_BPT5 Probable helicase D10); VOG00221 (Prevalence:0.533333; Annotation:sp|Q38423|GP30_BPSP1 Gene 30 protein); VOG00250 (Prevalence:0.533333; Annotation:sp|D2X…	Pamirivirus (1)
Duplodnaviria (4102)	VOG01432 (Prevalence:0.782058; Annotation:sp|O64206|VG13_BPMD2 Gene 13 protein)	Heunggongvirae (4102)	VOG01432 (Prevalence:0.782058; Annotation:sp|O64206|VG13_BPMD2 Gene 13 protein)	Uroviricota (4102)	VOG01432 (Prevalence:0.782058; Annotation:sp|O64206|VG13_BPMD2 Gene 13 protein)	Caudoviricetes (4102)	VOG01432 (Prevalence:0.782058; Annotation:sp|O64206|VG13_BPMD2 Gene 13 protein)	Crassvirales (73)	VOG00032 (Prevalence:0.945205; Annotation:sp|P04520|PRIM_BPT4 DNA primase); VOG00069 (Prevalence:0.739726; Annotation:sp|O48500|DUT_BPT5 Deoxyuridine 5'-triphosphate nucleotidohydrolase); VOG00219 (Prevalence:0.534247; Annotation:REFSEQ hypothetical protein); VOG00256 (Prevalence:0.520548; Annotation:sp|Q8X5V3|DNAB_ECO57 Replicative DNA helicase); VOG00257 (Prevalence:0.69863; Annotation:sp|O3190…	Steigviridae (15)	VOG00032 (Prevalence:0.933333; Annotation:sp|P04520|PRIM_BPT4 DNA primase); VOG00069 (Prevalence:0.933333; Annotation:sp|O48500|DUT_BPT5 Deoxyuridine 5'-triphosphate nucleotidohydrolase); VOG00124 (Prevalence:0.8; Annotation:sp|P11107|HEL10_BPT5 Probable helicase D10); VOG00221 (Prevalence:0.533333; Annotation:sp|Q38423|GP30_BPSP1 Gene 30 protein); VOG00250 (Prevalence:0.533333; Annotation:sp|D2X…	Asinivirinae (15)	VOG00032 (Prevalence:0.933333; Annotation:sp|P04520|PRIM_BPT4 DNA primase); VOG00069 (Prevalence:0.933333; Annotation:sp|O48500|DUT_BPT5 Deoxyuridine 5'-triphosphate nucleotidohydrolase); VOG00124 (Prevalence:0.8; Annotation:sp|P11107|HEL10_BPT5 Probable helicase D10); VOG00221 (Prevalence:0.533333; Annotation:sp|Q38423|GP30_BPSP1 Gene 30 protein); VOG00250 (Prevalence:0.533333; Annotation:sp|D2X…	Paundivirus (1)
Duplodnaviria (4102)	VOG01432 (Prevalence:0.782058; Annotation:sp|O64206|VG13_BPMD2 Gene 13 protein)	Heunggongvirae (4102)	VOG01432 (Prevalence:0.782058; Annotation:sp|O64206|VG13_BPMD2 Gene 13 protein)	Uroviricota (4102)	VOG01432 (Prevalence:0.782058; Annotation:sp|O64206|VG13_BPMD2 Gene 13 protein)	Caudoviricetes (4102)	VOG01432 (Prevalence:0.782058; Annotation:sp|O64206|VG13_BPMD2 Gene 13 protein)	Crassvirales (73)	VOG00032 (Prevalence:0.945205; Annotation:sp|P04520|PRIM_BPT4 DNA primase); VOG00069 (Prevalence:0.739726; Annotation:sp|O48500|DUT_BPT5 Deoxyuridine 5'-triphosphate nucleotidohydrolase); VOG00219 (Prevalence:0.534247; Annotation:REFSEQ hypothetical protein); VOG00256 (Prevalence:0.520548; Annotation:sp|Q8X5V3|DNAB_ECO57 Replicative DNA helicase); VOG00257 (Prevalence:0.69863; Annotation:sp|O3190…	Steigviridae (15)	VOG00032 (Prevalence:0.933333; Annotation:sp|P04520|PRIM_BPT4 DNA primase); VOG00069 (Prevalence:0.933333; Annotation:sp|O48500|DUT_BPT5 Deoxyuridine 5'-triphosphate nucleotidohydrolase); VOG00124 (Prevalence:0.8; Annotation:sp|P11107|HEL10_BPT5 Probable helicase D10); VOG00221 (Prevalence:0.533333; Annotation:sp|Q38423|GP30_BPSP1 Gene 30 protein); VOG00250 (Prevalence:0.533333; Annotation:sp|D2X…	Asinivirinae (15)	VOG00032 (Prevalence:0.933333; Annotation:sp|P04520|PRIM_BPT4 DNA primase); VOG00069 (Prevalence:0.933333; Annotation:sp|O48500|DUT_BPT5 Deoxyuridine 5'-triphosphate nucleotidohydrolase); VOG00124 (Prevalence:0.8; Annotation:sp|P11107|HEL10_BPT5 Probable helicase D10); VOG00221 (Prevalence:0.533333; Annotation:sp|Q38423|GP30_BPSP1 Gene 30 protein); VOG00250 (Prevalence:0.533333; Annotation:sp|D2X…	Pipoluvirus (1)
Duplodnaviria (4102)	VOG01432 (Prevalence:0.782058; Annotation:sp|O64206|VG13_BPMD2 Gene 13 protein)	Heunggongvirae (4102)	VOG01432 (Prevalence:0.782058; Annotation:sp|O64206|VG13_BPMD2 Gene 13 protein)	Uroviricota (4102)	VOG01432 (Prevalence:0.782058; Annotation:sp|O64206|VG13_BPMD2 Gene 13 protein)	Caudoviricetes (4102)	VOG01432 (Prevalence:0.782058; Annotation:sp|O64206|VG13_BPMD2 Gene 13 protein)	Crassvirales (73)	VOG00032 (Prevalence:0.945205; Annotation:sp|P04520|PRIM_BPT4 DNA primase); VOG00069 (Prevalence:0.739726; Annotation:sp|O48500|DUT_BPT5 Deoxyuridine 5'-triphosphate nucleotidohydrolase); VOG00219 (Prevalence:0.534247; Annotation:REFSEQ hypothetical protein); VOG00256 (Prevalence:0.520548; Annotation:sp|Q8X5V3|DNAB_ECO57 Replicative DNA helicase); VOG00257 (Prevalence:0.69863; Annotation:sp|O3190…	Steigviridae (15)	VOG00032 (Prevalence:0.933333; Annotation:sp|P04520|PRIM_BPT4 DNA primase); VOG00069 (Prevalence:0.933333; Annotation:sp|O48500|DUT_BPT5 Deoxyuridine 5'-triphosphate nucleotidohydrolase); VOG00124 (Prevalence:0.8; Annotation:sp|P11107|HEL10_BPT5 Probable helicase D10); VOG00221 (Prevalence:0.533333; Annotation:sp|Q38423|GP30_BPSP1 Gene 30 protein); VOG00250 (Prevalence:0.533333; Annotation:sp|D2X…	Asinivirinae (15)	VOG00032 (Prevalence:0.933333; Annotation:sp|P04520|PRIM_BPT4 DNA primase); VOG00069 (Prevalence:0.933333; Annotation:sp|O48500|DUT_BPT5 Deoxyuridine 5'-triphosphate nucleotidohydrolase); VOG00124 (Prevalence:0.8; Annotation:sp|P11107|HEL10_BPT5 Probable helicase D10); VOG00221 (Prevalence:0.533333; Annotation:sp|Q38423|GP30_BPSP1 Gene 30 protein); VOG00250 (Prevalence:0.533333; Annotation:sp|D2X…	Wulfhauvirus (1)
Duplodnaviria (4102)	VOG01432 (Prevalence:0.782058; Annotation:sp|O64206|VG13_BPMD2 Gene 13 protein)	Heunggongvirae (4102)	VOG01432 (Prevalence:0.782058; Annotation:sp|O64206|VG13_BPMD2 Gene 13 protein)	Uroviricota (4102)	VOG01432 (Prevalence:0.782058; Annotation:sp|O64206|VG13_BPMD2 Gene 13 protein)	Caudoviricetes (4102)	VOG01432 (Prevalence:0.782058; Annotation:sp|O64206|VG13_BPMD2 Gene 13 protein)	Crassvirales (73)	VOG00032 (Prevalence:0.945205; Annotation:sp|P04520|PRIM_BPT4 DNA primase); VOG00069 (Prevalence:0.739726; Annotation:sp|O48500|DUT_BPT5 Deoxyuridine 5'-triphosphate nucleotidohydrolase); VOG00219 (Prevalence:0.534247; Annotation:REFSEQ hypothetical protein); VOG00256 (Prevalence:0.520548; Annotation:sp|Q8X5V3|DNAB_ECO57 Replicative DNA helicase); VOG00257 (Prevalence:0.69863; Annotation:sp|O3190…	Suoliviridae (36)	VOG00032 (Prevalence:0.972222; Annotation:sp|P04520|PRIM_BPT4 DNA primase); VOG00069 (Prevalence:0.555556; Annotation:sp|O48500|DUT_BPT5 Deoxyuridine 5'-triphosphate nucleotidohydrolase); VOG00089 (Prevalence:0.666667; Annotation:sp|P26764|RPSF_BACLI RNA polymerase sigma-F factor); VOG00214 (Prevalence:0.527778; Annotation:sp|Q5UQ73|YL509_MIMIV Uncharacterized protein L509); VOG00219 (Prevalence:…	Bearivirinae (3)		Afonbuvirus (3)
Duplodnaviria (4102)	VOG01432 (Prevalence:0.782058; Annotation:sp|O64206|VG13_BPMD2 Gene 13 protein)	Heunggongvirae (4102)	VOG01432 (Prevalence:0.782058; Annotation:sp|O64206|VG13_BPMD2 Gene 13 protein)	Uroviricota (4102)	VOG01432 (Prevalence:0.782058; Annotation:sp|O64206|VG13_BPMD2 Gene 13 protein)	Caudoviricetes (4102)	VOG01432 (Prevalence:0.782058; Annotation:sp|O64206|VG13_BPMD2 Gene 13 protein)	Crassvirales (73)	VOG00032 (Prevalence:0.945205; Annotation:sp|P04520|PRIM_BPT4 DNA primase); VOG00069 (Prevalence:0.739726; Annotation:sp|O48500|DUT_BPT5 Deoxyuridine 5'-triphosphate nucleotidohydrolase); VOG00219 (Prevalence:0.534247; Annotation:REFSEQ hypothetical protein); VOG00256 (Prevalence:0.520548; Annotation:sp|Q8X5V3|DNAB_ECO57 Replicative DNA helicase); VOG00257 (Prevalence:0.69863; Annotation:sp|O3190…	Suoliviridae (36)	VOG00032 (Prevalence:0.972222; Annotation:sp|P04520|PRIM_BPT4 DNA primase); VOG00069 (Prevalence:0.555556; Annotation:sp|O48500|DUT_BPT5 Deoxyuridine 5'-triphosphate nucleotidohydrolase); VOG00089 (Prevalence:0.666667; Annotation:sp|P26764|RPSF_BACLI RNA polymerase sigma-F factor); VOG00214 (Prevalence:0.527778; Annotation:sp|Q5UQ73|YL509_MIMIV Uncharacterized protein L509); VOG00219 (Prevalence:…	Boorivirinae (7)		Canhaevirus (2)
Duplodnaviria (4102)	VOG01432 (Prevalence:0.782058; Annotation:sp|O64206|VG13_BPMD2 Gene 13 protein)	Heunggongvirae (4102)	VOG01432 (Prevalence:0.782058; Annotation:sp|O64206|VG13_BPMD2 Gene 13 protein)	Uroviricota (4102)	VOG01432 (Prevalence:0.782058; Annotation:sp|O64206|VG13_BPMD2 Gene 13 protein)	Caudoviricetes (4102)	VOG01432 (Prevalence:0.782058; Annotation:sp|O64206|VG13_BPMD2 Gene 13 protein)	Crassvirales (73)	VOG00032 (Prevalence:0.945205; Annotation:sp|P04520|PRIM_BPT4 DNA primase); VOG00069 (Prevalence:0.739726; Annotation:sp|O48500|DUT_BPT5 Deoxyuridine 5'-triphosphate nucleotidohydrolase); VOG00219 (Prevalence:0.534247; Annotation:REFSEQ hypothetical protein); VOG00256 (Prevalence:0.520548; Annotation:sp|Q8X5V3|DNAB_ECO57 Replicative DNA helicase); VOG00257 (Prevalence:0.69863; Annotation:sp|O3190…	Suoliviridae (36)	VOG00032 (Prevalence:0.972222; Annotation:sp|P04520|PRIM_BPT4 DNA primase); VOG00069 (Prevalence:0.555556; Annotation:sp|O48500|DUT_BPT5 Deoxyuridine 5'-triphosphate nucleotidohydrolase); VOG00089 (Prevalence:0.666667; Annotation:sp|P26764|RPSF_BACLI RNA polymerase sigma-F factor); VOG00214 (Prevalence:0.527778; Annotation:sp|Q5UQ73|YL509_MIMIV Uncharacterized protein L509); VOG00219 (Prevalence:…	Boorivirinae (7)		Cohcovirus (2)
Duplodnaviria (4102)	VOG01432 (Prevalence:0.782058; Annotation:sp|O64206|VG13_BPMD2 Gene 13 protein)	Heunggongvirae (4102)	VOG01432 (Prevalence:0.782058; Annotation:sp|O64206|VG13_BPMD2 Gene 13 protein)	Uroviricota (4102)	VOG01432 (Prevalence:0.782058; Annotation:sp|O64206|VG13_BPMD2 Gene 13 protein)	Caudoviricetes (4102)	VOG01432 (Prevalence:0.782058; Annotation:sp|O64206|VG13_BPMD2 Gene 13 protein)	Crassvirales (73)	VOG00032 (Prevalence:0.945205; Annotation:sp|P04520|PRIM_BPT4 DNA primase); VOG00069 (Prevalence:0.739726; Annotation:sp|O48500|DUT_BPT5 Deoxyuridine 5'-triphosphate nucleotidohydrolase); VOG00219 (Prevalence:0.534247; Annotation:REFSEQ hypothetical protein); VOG00256 (Prevalence:0.520548; Annotation:sp|Q8X5V3|DNAB_ECO57 Replicative DNA helicase); VOG00257 (Prevalence:0.69863; Annotation:sp|O3190…	Suoliviridae (36)	VOG00032 (Prevalence:0.972222; Annotation:sp|P04520|PRIM_BPT4 DNA primase); VOG00069 (Prevalence:0.555556; Annotation:sp|O48500|DUT_BPT5 Deoxyuridine 5'-triphosphate nucleotidohydrolase); VOG00089 (Prevalence:0.666667; Annotation:sp|P26764|RPSF_BACLI RNA polymerase sigma-F factor); VOG00214 (Prevalence:0.527778; Annotation:sp|Q5UQ73|YL509_MIMIV Uncharacterized protein L509); VOG00219 (Prevalence:…	Boorivirinae (7)		Culoivirus (3)
Duplodnaviria (4102)	VOG01432 (Prevalence:0.782058; Annotation:sp|O64206|VG13_BPMD2 Gene 13 protein)	Heunggongvirae (4102)	VOG01432 (Prevalence:0.782058; Annotation:sp|O64206|VG13_BPMD2 Gene 13 protein)	Uroviricota (4102)	VOG01432 (Prevalence:0.782058; Annotation:sp|O64206|VG13_BPMD2 Gene 13 protein)	Caudoviricetes (4102)	VOG01432 (Prevalence:0.782058; Annotation:sp|O64206|VG13_BPMD2 Gene 13 protein)	Crassvirales (73)	VOG00032 (Prevalence:0.945205; Annotation:sp|P04520|PRIM_BPT4 DNA primase); VOG00069 (Prevalence:0.739726; Annotation:sp|O48500|DUT_BPT5 Deoxyuridine 5'-triphosphate nucleotidohydrolase); VOG00219 (Prevalence:0.534247; Annotation:REFSEQ hypothetical protein); VOG00256 (Prevalence:0.520548; Annotation:sp|Q8X5V3|DNAB_ECO57 Replicative DNA helicase); VOG00257 (Prevalence:0.69863; Annotation:sp|O3190…	Suoliviridae (36)	VOG00032 (Prevalence:0.972222; Annotation:sp|P04520|PRIM_BPT4 DNA primase); VOG00069 (Prevalence:0.555556; Annotation:sp|O48500|DUT_BPT5 Deoxyuridine 5'-triphosphate nucleotidohydrolase); VOG00089 (Prevalence:0.666667; Annotation:sp|P26764|RPSF_BACLI RNA polymerase sigma-F factor); VOG00214 (Prevalence:0.527778; Annotation:sp|Q5UQ73|YL509_MIMIV Uncharacterized protein L509); VOG00219 (Prevalence:…			Dechshavirus (1)
Duplodnaviria (4102)	VOG01432 (Prevalence:0.782058; Annotation:sp|O64206|VG13_BPMD2 Gene 13 protein)	Heunggongvirae (4102)	VOG01432 (Prevalence:0.782058; Annotation:sp|O64206|VG13_BPMD2 Gene 13 protein)	Uroviricota (4102)	VOG01432 (Prevalence:0.782058; Annotation:sp|O64206|VG13_BPMD2 Gene 13 protein)	Caudoviricetes (4102)	VOG01432 (Prevalence:0.782058; Annotation:sp|O64206|VG13_BPMD2 Gene 13 protein)	Crassvirales (73)	VOG00032 (Prevalence:0.945205; Annotation:sp|P04520|PRIM_BPT4 DNA primase); VOG00069 (Prevalence:0.739726; Annotation:sp|O48500|DUT_BPT5 Deoxyuridine 5'-triphosphate nucleotidohydrolase); VOG00219 (Prevalence:0.534247; Annotation:REFSEQ hypothetical protein); VOG00256 (Prevalence:0.520548; Annotation:sp|Q8X5V3|DNAB_ECO57 Replicative DNA helicase); VOG00257 (Prevalence:0.69863; Annotation:sp|O3190…	Suoliviridae (36)	VOG00032 (Prevalence:0.972222; Annotation:sp|P04520|PRIM_BPT4 DNA primase); VOG00069 (Prevalence:0.555556; Annotation:sp|O48500|DUT_BPT5 Deoxyuridine 5'-triphosphate nucleotidohydrolase); VOG00089 (Prevalence:0.666667; Annotation:sp|P26764|RPSF_BACLI RNA polymerase sigma-F factor); VOG00214 (Prevalence:0.527778; Annotation:sp|Q5UQ73|YL509_MIMIV Uncharacterized protein L509); VOG00219 (Prevalence:…	Loutivirinae (11)	VOG00032 (Prevalence:1; Annotation:sp|P04520|PRIM_BPT4 DNA primase); VOG00214 (Prevalence:0.545455; Annotation:sp|Q5UQ73|YL509_MIMIV Uncharacterized protein L509); VOG00219 (Prevalence:0.909091; Annotation:REFSEQ hypothetical protein); VOG00256 (Prevalence:1; Annotation:sp|Q8X5V3|DNAB_ECO57 Replicative DNA helicase); VOG00257 (Prevalence:1; Annotation:sp|O31907|YORG_BACSU SPbeta prophage-derived …	Blohavirus (2)
Duplodnaviria (4102)	VOG01432 (Prevalence:0.782058; Annotation:sp|O64206|VG13_BPMD2 Gene 13 protein)	Heunggongvirae (4102)	VOG01432 (Prevalence:0.782058; Annotation:sp|O64206|VG13_BPMD2 Gene 13 protein)	Uroviricota (4102)	VOG01432 (Prevalence:0.782058; Annotation:sp|O64206|VG13_BPMD2 Gene 13 protein)	Caudoviricetes (4102)	VOG01432 (Prevalence:0.782058; Annotation:sp|O64206|VG13_BPMD2 Gene 13 protein)	Crassvirales (73)	VOG00032 (Prevalence:0.945205; Annotation:sp|P04520|PRIM_BPT4 DNA primase); VOG00069 (Prevalence:0.739726; Annotation:sp|O48500|DUT_BPT5 Deoxyuridine 5'-triphosphate nucleotidohydrolase); VOG00219 (Prevalence:0.534247; Annotation:REFSEQ hypothetical protein); VOG00256 (Prevalence:0.520548; Annotation:sp|Q8X5V3|DNAB_ECO57 Replicative DNA helicase); VOG00257 (Prevalence:0.69863; Annotation:sp|O3190…	Suoliviridae (36)	VOG00032 (Prevalence:0.972222; Annotation:sp|P04520|PRIM_BPT4 DNA primase); VOG00069 (Prevalence:0.555556; Annotation:sp|O48500|DUT_BPT5 Deoxyuridine 5'-triphosphate nucleotidohydrolase); VOG00089 (Prevalence:0.666667; Annotation:sp|P26764|RPSF_BACLI RNA polymerase sigma-F factor); VOG00214 (Prevalence:0.527778; Annotation:sp|Q5UQ73|YL509_MIMIV Uncharacterized protein L509); VOG00219 (Prevalence:…	Loutivirinae (11)	VOG00032 (Prevalence:1; Annotation:sp|P04520|PRIM_BPT4 DNA primase); VOG00214 (Prevalence:0.545455; Annotation:sp|Q5UQ73|YL509_MIMIV Uncharacterized protein L509); VOG00219 (Prevalence:0.909091; Annotation:REFSEQ hypothetical protein); VOG00256 (Prevalence:1; Annotation:sp|Q8X5V3|DNAB_ECO57 Replicative DNA helicase); VOG00257 (Prevalence:1; Annotation:sp|O31907|YORG_BACSU SPbeta prophage-derived …	Buchavirus (8)
Duplodnaviria (4102)	VOG01432 (Prevalence:0.782058; Annotation:sp|O64206|VG13_BPMD2 Gene 13 protein)	Heunggongvirae (4102)	VOG01432 (Prevalence:0.782058; Annotation:sp|O64206|VG13_BPMD2 Gene 13 protein)	Uroviricota (4102)	VOG01432 (Prevalence:0.782058; Annotation:sp|O64206|VG13_BPMD2 Gene 13 protein)	Caudoviricetes (4102)	VOG01432 (Prevalence:0.782058; Annotation:sp|O64206|VG13_BPMD2 Gene 13 protein)	Crassvirales (73)	VOG00032 (Prevalence:0.945205; Annotation:sp|P04520|PRIM_BPT4 DNA primase); VOG00069 (Prevalence:0.739726; Annotation:sp|O48500|DUT_BPT5 Deoxyuridine 5'-triphosphate nucleotidohydrolase); VOG00219 (Prevalence:0.534247; Annotation:REFSEQ hypothetical protein); VOG00256 (Prevalence:0.520548; Annotation:sp|Q8X5V3|DNAB_ECO57 Replicative DNA helicase); VOG00257 (Prevalence:0.69863; Annotation:sp|O3190…	Suoliviridae (36)	VOG00032 (Prevalence:0.972222; Annotation:sp|P04520|PRIM_BPT4 DNA primase); VOG00069 (Prevalence:0.555556; Annotation:sp|O48500|DUT_BPT5 Deoxyuridine 5'-triphosphate nucleotidohydrolase); VOG00089 (Prevalence:0.666667; Annotation:sp|P26764|RPSF_BACLI RNA polymerase sigma-F factor); VOG00214 (Prevalence:0.527778; Annotation:sp|Q5UQ73|YL509_MIMIV Uncharacterized protein L509); VOG00219 (Prevalence:…	Loutivirinae (11)	VOG00032 (Prevalence:1; Annotation:sp|P04520|PRIM_BPT4 DNA primase); VOG00214 (Prevalence:0.545455; Annotation:sp|Q5UQ73|YL509_MIMIV Uncharacterized protein L509); VOG00219 (Prevalence:0.909091; Annotation:REFSEQ hypothetical protein); VOG00256 (Prevalence:1; Annotation:sp|Q8X5V3|DNAB_ECO57 Replicative DNA helicase); VOG00257 (Prevalence:1; Annotation:sp|O31907|YORG_BACSU SPbeta prophage-derived …	Buorbuivirus (1)
Duplodnaviria (4102)	VOG01432 (Prevalence:0.782058; Annotation:sp|O64206|VG13_BPMD2 Gene 13 protein)	Heunggongvirae (4102)	VOG01432 (Prevalence:0.782058; Annotation:sp|O64206|VG13_BPMD2 Gene 13 protein)	Uroviricota (4102)	VOG01432 (Prevalence:0.782058; Annotation:sp|O64206|VG13_BPMD2 Gene 13 protein)	Caudoviricetes (4102)	VOG01432 (Prevalence:0.782058; Annotation:sp|O64206|VG13_BPMD2 Gene 13 protein)	Crassvirales (73)	VOG00032 (Prevalence:0.945205; Annotation:sp|P04520|PRIM_BPT4 DNA primase); VOG00069 (Prevalence:0.739726; Annotation:sp|O48500|DUT_BPT5 Deoxyuridine 5'-triphosphate nucleotidohydrolase); VOG00219 (Prevalence:0.534247; Annotation:REFSEQ hypothetical protein); VOG00256 (Prevalence:0.520548; Annotation:sp|Q8X5V3|DNAB_ECO57 Replicative DNA helicase); VOG00257 (Prevalence:0.69863; Annotation:sp|O3190…	Suoliviridae (36)	VOG00032 (Prevalence:0.972222; Annotation:sp|P04520|PRIM_BPT4 DNA primase); VOG00069 (Prevalence:0.555556; Annotation:sp|O48500|DUT_BPT5 Deoxyuridine 5'-triphosphate nucleotidohydrolase); VOG00089 (Prevalence:0.666667; Annotation:sp|P26764|RPSF_BACLI RNA polymerase sigma-F factor); VOG00214 (Prevalence:0.527778; Annotation:sp|Q5UQ73|YL509_MIMIV Uncharacterized protein L509); VOG00219 (Prevalence:…	Oafivirinae (8)		Bohxovirus (1)
Duplodnaviria (4102)	VOG01432 (Prevalence:0.782058; Annotation:sp|O64206|VG13_BPMD2 Gene 13 protein)	Heunggongvirae (4102)	VOG01432 (Prevalence:0.782058; Annotation:sp|O64206|VG13_BPMD2 Gene 13 protein)	Uroviricota (4102)	VOG01432 (Prevalence:0.782058; Annotation:sp|O64206|VG13_BPMD2 Gene 13 protein)	Caudoviricetes (4102)	VOG01432 (Prevalence:0.782058; Annotation:sp|O64206|VG13_BPMD2 Gene 13 protein)	Crassvirales (73)	VOG00032 (Prevalence:0.945205; Annotation:sp|P04520|PRIM_BPT4 DNA primase); VOG00069 (Prevalence:0.739726; Annotation:sp|O48500|DUT_BPT5 Deoxyuridine 5'-triphosphate nucleotidohydrolase); VOG00219 (Prevalence:0.534247; Annotation:REFSEQ hypothetical protein); VOG00256 (Prevalence:0.520548; Annotation:sp|Q8X5V3|DNAB_ECO57 Replicative DNA helicase); VOG00257 (Prevalence:0.69863; Annotation:sp|O3190…	Suoliviridae (36)	VOG00032 (Prevalence:0.972222; Annotation:sp|P04520|PRIM_BPT4 DNA primase); VOG00069 (Prevalence:0.555556; Annotation:sp|O48500|DUT_BPT5 Deoxyuridine 5'-triphosphate nucleotidohydrolase); VOG00089 (Prevalence:0.666667; Annotation:sp|P26764|RPSF_BACLI RNA polymerase sigma-F factor); VOG00214 (Prevalence:0.527778; Annotation:sp|Q5UQ73|YL509_MIMIV Uncharacterized protein L509); VOG00219 (Prevalence:…	Oafivirinae (8)		Buhlduvirus (2)
Duplodnaviria (4102)	VOG01432 (Prevalence:0.782058; Annotation:sp|O64206|VG13_BPMD2 Gene 13 protein)	Heunggongvirae (4102)	VOG01432 (Prevalence:0.782058; Annotation:sp|O64206|VG13_BPMD2 Gene 13 protein)	Uroviricota (4102)	VOG01432 (Prevalence:0.782058; Annotation:sp|O64206|VG13_BPMD2 Gene 13 protein)	Caudoviricetes (4102)	VOG01432 (Prevalence:0.782058; Annotation:sp|O64206|VG13_BPMD2 Gene 13 protein)	Crassvirales (73)	VOG00032 (Prevalence:0.945205; Annotation:sp|P04520|PRIM_BPT4 DNA primase); VOG00069 (Prevalence:0.739726; Annotation:sp|O48500|DUT_BPT5 Deoxyuridine 5'-triphosphate nucleotidohydrolase); VOG00219 (Prevalence:0.534247; Annotation:REFSEQ hypothetical protein); VOG00256 (Prevalence:0.520548; Annotation:sp|Q8X5V3|DNAB_ECO57 Replicative DNA helicase); VOG00257 (Prevalence:0.69863; Annotation:sp|O3190…	Suoliviridae (36)	VOG00032 (Prevalence:0.972222; Annotation:sp|P04520|PRIM_BPT4 DNA primase); VOG00069 (Prevalence:0.555556; Annotation:sp|O48500|DUT_BPT5 Deoxyuridine 5'-triphosphate nucleotidohydrolase); VOG00089 (Prevalence:0.666667; Annotation:sp|P26764|RPSF_BACLI RNA polymerase sigma-F factor); VOG00214 (Prevalence:0.527778; Annotation:sp|Q5UQ73|YL509_MIMIV Uncharacterized protein L509); VOG00219 (Prevalence:…	Oafivirinae (8)		Burzaovirus (3)
Duplodnaviria (4102)	VOG01432 (Prevalence:0.782058; Annotation:sp|O64206|VG13_BPMD2 Gene 13 protein)	Heunggongvirae (4102)	VOG01432 (Prevalence:0.782058; Annotation:sp|O64206|VG13_BPMD2 Gene 13 protein)	Uroviricota (4102)	VOG01432 (Prevalence:0.782058; Annotation:sp|O64206|VG13_BPMD2 Gene 13 protein)	Caudoviricetes (4102)	VOG01432 (Prevalence:0.782058; Annotation:sp|O64206|VG13_BPMD2 Gene 13 protein)	Crassvirales (73)	VOG00032 (Prevalence:0.945205; Annotation:sp|P04520|PRIM_BPT4 DNA primase); VOG00069 (Prevalence:0.739726; Annotation:sp|O48500|DUT_BPT5 Deoxyuridine 5'-triphosphate nucleotidohydrolase); VOG00219 (Prevalence:0.534247; Annotation:REFSEQ hypothetical protein); VOG00256 (Prevalence:0.520548; Annotation:sp|Q8X5V3|DNAB_ECO57 Replicative DNA helicase); VOG00257 (Prevalence:0.69863; Annotation:sp|O3190…	Suoliviridae (36)	VOG00032 (Prevalence:0.972222; Annotation:sp|P04520|PRIM_BPT4 DNA primase); VOG00069 (Prevalence:0.555556; Annotation:sp|O48500|DUT_BPT5 Deoxyuridine 5'-triphosphate nucleotidohydrolase); VOG00089 (Prevalence:0.666667; Annotation:sp|P26764|RPSF_BACLI RNA polymerase sigma-F factor); VOG00214 (Prevalence:0.527778; Annotation:sp|Q5UQ73|YL509_MIMIV Uncharacterized protein L509); VOG00219 (Prevalence:…	Oafivirinae (8)		Cacepaovirus (1)
Duplodnaviria (4102)	VOG01432 (Prevalence:0.782058; Annotation:sp|O64206|VG13_BPMD2 Gene 13 protein)	Heunggongvirae (4102)	VOG01432 (Prevalence:0.782058; Annotation:sp|O64206|VG13_BPMD2 Gene 13 protein)	Uroviricota (4102)	VOG01432 (Prevalence:0.782058; Annotation:sp|O64206|VG13_BPMD2 Gene 13 protein)	Caudoviricetes (4102)	VOG01432 (Prevalence:0.782058; Annotation:sp|O64206|VG13_BPMD2 Gene 13 protein)	Crassvirales (73)	VOG00032 (Prevalence:0.945205; Annotation:sp|P04520|PRIM_BPT4 DNA primase); VOG00069 (Prevalence:0.739726; Annotation:sp|O48500|DUT_BPT5 Deoxyuridine 5'-triphosphate nucleotidohydrolase); VOG00219 (Prevalence:0.534247; Annotation:REFSEQ hypothetical protein); VOG00256 (Prevalence:0.520548; Annotation:sp|Q8X5V3|DNAB_ECO57 Replicative DNA helicase); VOG00257 (Prevalence:0.69863; Annotation:sp|O3190…	Suoliviridae (36)	VOG00032 (Prevalence:0.972222; Annotation:sp|P04520|PRIM_BPT4 DNA primase); VOG00069 (Prevalence:0.555556; Annotation:sp|O48500|DUT_BPT5 Deoxyuridine 5'-triphosphate nucleotidohydrolase); VOG00089 (Prevalence:0.666667; Annotation:sp|P26764|RPSF_BACLI RNA polymerase sigma-F factor); VOG00214 (Prevalence:0.527778; Annotation:sp|Q5UQ73|YL509_MIMIV Uncharacterized protein L509); VOG00219 (Prevalence:…	Oafivirinae (8)		Chuhaivirus (1)
Duplodnaviria (4102)	VOG01432 (Prevalence:0.782058; Annotation:sp|O64206|VG13_BPMD2 Gene 13 protein)	Heunggongvirae (4102)	VOG01432 (Prevalence:0.782058; Annotation:sp|O64206|VG13_BPMD2 Gene 13 protein)	Uroviricota (4102)	VOG01432 (Prevalence:0.782058; Annotation:sp|O64206|VG13_BPMD2 Gene 13 protein)	Caudoviricetes (4102)	VOG01432 (Prevalence:0.782058; Annotation:sp|O64206|VG13_BPMD2 Gene 13 protein)	Crassvirales (73)	VOG00032 (Prevalence:0.945205; Annotation:sp|P04520|PRIM_BPT4 DNA primase); VOG00069 (Prevalence:0.739726; Annotation:sp|O48500|DUT_BPT5 Deoxyuridine 5'-triphosphate nucleotidohydrolase); VOG00219 (Prevalence:0.534247; Annotation:REFSEQ hypothetical protein); VOG00256 (Prevalence:0.520548; Annotation:sp|Q8X5V3|DNAB_ECO57 Replicative DNA helicase); VOG00257 (Prevalence:0.69863; Annotation:sp|O3190…	Suoliviridae (36)	VOG00032 (Prevalence:0.972222; Annotation:sp|P04520|PRIM_BPT4 DNA primase); VOG00069 (Prevalence:0.555556; Annotation:sp|O48500|DUT_BPT5 Deoxyuridine 5'-triphosphate nucleotidohydrolase); VOG00089 (Prevalence:0.666667; Annotation:sp|P26764|RPSF_BACLI RNA polymerase sigma-F factor); VOG00214 (Prevalence:0.527778; Annotation:sp|Q5UQ73|YL509_MIMIV Uncharacterized protein L509); VOG00219 (Prevalence:…	Uncouvirinae (6)		Aurodevirus (3)
Duplodnaviria (4102)	VOG01432 (Prevalence:0.782058; Annotation:sp|O64206|VG13_BPMD2 Gene 13 protein)	Heunggongvirae (4102)	VOG01432 (Prevalence:0.782058; Annotation:sp|O64206|VG13_BPMD2 Gene 13 protein)	Uroviricota (4102)	VOG01432 (Prevalence:0.782058; Annotation:sp|O64206|VG13_BPMD2 Gene 13 protein)	Caudoviricetes (4102)	VOG01432 (Prevalence:0.782058; Annotation:sp|O64206|VG13_BPMD2 Gene 13 protein)	Crassvirales (73)	VOG00032 (Prevalence:0.945205; Annotation:sp|P04520|PRIM_BPT4 DNA primase); VOG00069 (Prevalence:0.739726; Annotation:sp|O48500|DUT_BPT5 Deoxyuridine 5'-triphosphate nucleotidohydrolase); VOG00219 (Prevalence:0.534247; Annotation:REFSEQ hypothetical protein); VOG00256 (Prevalence:0.520548; Annotation:sp|Q8X5V3|DNAB_ECO57 Replicative DNA helicase); VOG00257 (Prevalence:0.69863; Annotation:sp|O3190…	Suoliviridae (36)	VOG00032 (Prevalence:0.972222; Annotation:sp|P04520|PRIM_BPT4 DNA primase); VOG00069 (Prevalence:0.555556; Annotation:sp|O48500|DUT_BPT5 Deoxyuridine 5'-triphosphate nucleotidohydrolase); VOG00089 (Prevalence:0.666667; Annotation:sp|P26764|RPSF_BACLI RNA polymerase sigma-F factor); VOG00214 (Prevalence:0.527778; Annotation:sp|Q5UQ73|YL509_MIMIV Uncharacterized protein L509); VOG00219 (Prevalence:…	Uncouvirinae (6)		Besingivirus (1)
Duplodnaviria (4102)	VOG01432 (Prevalence:0.782058; Annotation:sp|O64206|VG13_BPMD2 Gene 13 protein)	Heunggongvirae (4102)	VOG01432 (Prevalence:0.782058; Annotation:sp|O64206|VG13_BPMD2 Gene 13 protein)	Uroviricota (4102)	VOG01432 (Prevalence:0.782058; Annotation:sp|O64206|VG13_BPMD2 Gene 13 protein)	Caudoviricetes (4102)	VOG01432 (Prevalence:0.782058; Annotation:sp|O64206|VG13_BPMD2 Gene 13 protein)	Crassvirales (73)	VOG00032 (Prevalence:0.945205; Annotation:sp|P04520|PRIM_BPT4 DNA primase); VOG00069 (Prevalence:0.739726; Annotation:sp|O48500|DUT_BPT5 Deoxyuridine 5'-triphosphate nucleotidohydrolase); VOG00219 (Prevalence:0.534247; Annotation:REFSEQ hypothetical protein); VOG00256 (Prevalence:0.520548; Annotation:sp|Q8X5V3|DNAB_ECO57 Replicative DNA helicase); VOG00257 (Prevalence:0.69863; Annotation:sp|O3190…	Suoliviridae (36)	VOG00032 (Prevalence:0.972222; Annotation:sp|P04520|PRIM_BPT4 DNA primase); VOG00069 (Prevalence:0.555556; Annotation:sp|O48500|DUT_BPT5 Deoxyuridine 5'-triphosphate nucleotidohydrolase); VOG00089 (Prevalence:0.666667; Annotation:sp|P26764|RPSF_BACLI RNA polymerase sigma-F factor); VOG00214 (Prevalence:0.527778; Annotation:sp|Q5UQ73|YL509_MIMIV Uncharacterized protein L509); VOG00219 (Prevalence:…	Uncouvirinae (6)		Birpovirus (2)
Duplodnaviria (4102)	VOG01432 (Prevalence:0.782058; Annotation:sp|O64206|VG13_BPMD2 Gene 13 protein)	Heunggongvirae (4102)	VOG01432 (Prevalence:0.782058; Annotation:sp|O64206|VG13_BPMD2 Gene 13 protein)	Uroviricota (4102)	VOG01432 (Prevalence:0.782058; Annotation:sp|O64206|VG13_BPMD2 Gene 13 protein)	Caudoviricetes (4102)	VOG01432 (Prevalence:0.782058; Annotation:sp|O64206|VG13_BPMD2 Gene 13 protein)							Cronusvirus (1)
Duplodnaviria (4102)	VOG01432 (Prevalence:0.782058; Annotation:sp|O64206|VG13_BPMD2 Gene 13 protein)	Heunggongvirae (4102)	VOG01432 (Prevalence:0.782058; Annotation:sp|O64206|VG13_BPMD2 Gene 13 protein)	Uroviricota (4102)	VOG01432 (Prevalence:0.782058; Annotation:sp|O64206|VG13_BPMD2 Gene 13 protein)	Caudoviricetes (4102)	VOG01432 (Prevalence:0.782058; Annotation:sp|O64206|VG13_BPMD2 Gene 13 protein)							Cukevirus (1)
Duplodnaviria (4102)	VOG01432 (Prevalence:0.782058; Annotation:sp|O64206|VG13_BPMD2 Gene 13 protein)	Heunggongvirae (4102)	VOG01432 (Prevalence:0.782058; Annotation:sp|O64206|VG13_BPMD2 Gene 13 protein)	Uroviricota (4102)	VOG01432 (Prevalence:0.782058; Annotation:sp|O64206|VG13_BPMD2 Gene 13 protein)	Caudoviricetes (4102)	VOG01432 (Prevalence:0.782058; Annotation:sp|O64206|VG13_BPMD2 Gene 13 protein)							Daredevilvirus (1)
Duplodnaviria (4102)	VOG01432 (Prevalence:0.782058; Annotation:sp|O64206|VG13_BPMD2 Gene 13 protein)	Heunggongvirae (4102)	VOG01432 (Prevalence:0.782058; Annotation:sp|O64206|VG13_BPMD2 Gene 13 protein)	Uroviricota (4102)	VOG01432 (Prevalence:0.782058; Annotation:sp|O64206|VG13_BPMD2 Gene 13 protein)	Caudoviricetes (4102)	VOG01432 (Prevalence:0.782058; Annotation:sp|O64206|VG13_BPMD2 Gene 13 protein)					Dclasvirinae (2)		Hawkeyevirus (1)
Duplodnaviria (4102)	VOG01432 (Prevalence:0.782058; Annotation:sp|O64206|VG13_BPMD2 Gene 13 protein)	Heunggongvirae (4102)	VOG01432 (Prevalence:0.782058; Annotation:sp|O64206|VG13_BPMD2 Gene 13 protein)	Uroviricota (4102)	VOG01432 (Prevalence:0.782058; Annotation:sp|O64206|VG13_BPMD2 Gene 13 protein)	Caudoviricetes (4102)	VOG01432 (Prevalence:0.782058; Annotation:sp|O64206|VG13_BPMD2 Gene 13 protein)					Dclasvirinae (2)		Plotvirus (1)
Duplodnaviria (4102)	VOG01432 (Prevalence:0.782058; Annotation:sp|O64206|VG13_BPMD2 Gene 13 protein)	Heunggongvirae (4102)	VOG01432 (Prevalence:0.782058; Annotation:sp|O64206|VG13_BPMD2 Gene 13 protein)	Uroviricota (4102)	VOG01432 (Prevalence:0.782058; Annotation:sp|O64206|VG13_BPMD2 Gene 13 protein)	Caudoviricetes (4102)	VOG01432 (Prevalence:0.782058; Annotation:sp|O64206|VG13_BPMD2 Gene 13 protein)							Decurrovirus (1)
Duplodnaviria (4102)	VOG01432 (Prevalence:0.782058; Annotation:sp|O64206|VG13_BPMD2 Gene 13 protein)	Heunggongvirae (4102)	VOG01432 (Prevalence:0.782058; Annotation:sp|O64206|VG13_BPMD2 Gene 13 protein)	Uroviricota (4102)	VOG01432 (Prevalence:0.782058; Annotation:sp|O64206|VG13_BPMD2 Gene 13 protein)	Caudoviricetes (4102)	VOG01432 (Prevalence:0.782058; Annotation:sp|O64206|VG13_BPMD2 Gene 13 protein)					Deejayvirinae (10)	VOG00006 (Prevalence:1; Annotation:sp|O22001|VXIS_BPMD2 Excisionase); VOG00008 (Prevalence:1; Annotation:sp|Q5UPT6|YL245_MIMIV Uncharacterized HNH endonuclease L245); VOG00024 (Prevalence:1; Annotation:sp|Q6QGD5|PORTL_BPT5 Portal protein); VOG00056 (Prevalence:1; Annotation:sp|Q38441|YOR5_BPSPP Uncharacterized 10.3 kDa protein in GP2-GP6 intergenic region); VOG00057 (Prevalence:0.6; Annotation:sp…	Kenoshavirus (7)
Duplodnaviria (4102)	VOG01432 (Prevalence:0.782058; Annotation:sp|O64206|VG13_BPMD2 Gene 13 protein)	Heunggongvirae (4102)	VOG01432 (Prevalence:0.782058; Annotation:sp|O64206|VG13_BPMD2 Gene 13 protein)	Uroviricota (4102)	VOG01432 (Prevalence:0.782058; Annotation:sp|O64206|VG13_BPMD2 Gene 13 protein)	Caudoviricetes (4102)	VOG01432 (Prevalence:0.782058; Annotation:sp|O64206|VG13_BPMD2 Gene 13 protein)					Deejayvirinae (10)	VOG00006 (Prevalence:1; Annotation:sp|O22001|VXIS_BPMD2 Excisionase); VOG00008 (Prevalence:1; Annotation:sp|Q5UPT6|YL245_MIMIV Uncharacterized HNH endonuclease L245); VOG00024 (Prevalence:1; Annotation:sp|Q6QGD5|PORTL_BPT5 Portal protein); VOG00056 (Prevalence:1; Annotation:sp|Q38441|YOR5_BPSPP Uncharacterized 10.3 kDa protein in GP2-GP6 intergenic region); VOG00057 (Prevalence:0.6; Annotation:sp…	Secretariatvirus (1)
Duplodnaviria (4102)	VOG01432 (Prevalence:0.782058; Annotation:sp|O64206|VG13_BPMD2 Gene 13 protein)	Heunggongvirae (4102)	VOG01432 (Prevalence:0.782058; Annotation:sp|O64206|VG13_BPMD2 Gene 13 protein)	Uroviricota (4102)	VOG01432 (Prevalence:0.782058; Annotation:sp|O64206|VG13_BPMD2 Gene 13 protein)	Caudoviricetes (4102)	VOG01432 (Prevalence:0.782058; Annotation:sp|O64206|VG13_BPMD2 Gene 13 protein)					Deejayvirinae (10)	VOG00006 (Prevalence:1; Annotation:sp|O22001|VXIS_BPMD2 Excisionase); VOG00008 (Prevalence:1; Annotation:sp|Q5UPT6|YL245_MIMIV Uncharacterized HNH endonuclease L245); VOG00024 (Prevalence:1; Annotation:sp|Q6QGD5|PORTL_BPT5 Portal protein); VOG00056 (Prevalence:1; Annotation:sp|Q38441|YOR5_BPSPP Uncharacterized 10.3 kDa protein in GP2-GP6 intergenic region); VOG00057 (Prevalence:0.6; Annotation:sp…	Tanisvirus (2)
Duplodnaviria (4102)	VOG01432 (Prevalence:0.782058; Annotation:sp|O64206|VG13_BPMD2 Gene 13 protein)	Heunggongvirae (4102)	VOG01432 (Prevalence:0.782058; Annotation:sp|O64206|VG13_BPMD2 Gene 13 protein)	Uroviricota (4102)	VOG01432 (Prevalence:0.782058; Annotation:sp|O64206|VG13_BPMD2 Gene 13 protein)	Caudoviricetes (4102)	VOG01432 (Prevalence:0.782058; Annotation:sp|O64206|VG13_BPMD2 Gene 13 protein)					Deeyouvirinae (7)		Nevillevirus (3)
Duplodnaviria (4102)	VOG01432 (Prevalence:0.782058; Annotation:sp|O64206|VG13_BPMD2 Gene 13 protein)	Heunggongvirae (4102)	VOG01432 (Prevalence:0.782058; Annotation:sp|O64206|VG13_BPMD2 Gene 13 protein)	Uroviricota (4102)	VOG01432 (Prevalence:0.782058; Annotation:sp|O64206|VG13_BPMD2 Gene 13 protein)	Caudoviricetes (4102)	VOG01432 (Prevalence:0.782058; Annotation:sp|O64206|VG13_BPMD2 Gene 13 protein)					Deeyouvirinae (7)		Octobienvirus (4)
Duplodnaviria (4102)	VOG01432 (Prevalence:0.782058; Annotation:sp|O64206|VG13_BPMD2 Gene 13 protein)	Heunggongvirae (4102)	VOG01432 (Prevalence:0.782058; Annotation:sp|O64206|VG13_BPMD2 Gene 13 protein)	Uroviricota (4102)	VOG01432 (Prevalence:0.782058; Annotation:sp|O64206|VG13_BPMD2 Gene 13 protein)	Caudoviricetes (4102)	VOG01432 (Prevalence:0.782058; Annotation:sp|O64206|VG13_BPMD2 Gene 13 protein)							Delepquintavirus (1)
Duplodnaviria (4102)	VOG01432 (Prevalence:0.782058; Annotation:sp|O64206|VG13_BPMD2 Gene 13 protein)	Heunggongvirae (4102)	VOG01432 (Prevalence:0.782058; Annotation:sp|O64206|VG13_BPMD2 Gene 13 protein)	Uroviricota (4102)	VOG01432 (Prevalence:0.782058; Annotation:sp|O64206|VG13_BPMD2 Gene 13 protein)	Caudoviricetes (4102)	VOG01432 (Prevalence:0.782058; Annotation:sp|O64206|VG13_BPMD2 Gene 13 protein)							Delislevirus (1)
Duplodnaviria (4102)	VOG01432 (Prevalence:0.782058; Annotation:sp|O64206|VG13_BPMD2 Gene 13 protein)	Heunggongvirae (4102)	VOG01432 (Prevalence:0.782058; Annotation:sp|O64206|VG13_BPMD2 Gene 13 protein)	Uroviricota (4102)	VOG01432 (Prevalence:0.782058; Annotation:sp|O64206|VG13_BPMD2 Gene 13 protein)	Caudoviricetes (4102)	VOG01432 (Prevalence:0.782058; Annotation:sp|O64206|VG13_BPMD2 Gene 13 protein)			Demerecviridae (101)	VOG00013 (Prevalence:0.990099; Annotation:sp|O64235|DPOL_BPMD2 DNA polymerase); VOG00024 (Prevalence:0.990099; Annotation:sp|Q6QGD5|PORTL_BPT5 Portal protein); VOG00025 (Prevalence:0.970297; Annotation:sp|P54308|TERL_BPSPP Terminase, large subunit); VOG00038 (Prevalence:0.980198; Annotation:sp|P04522|EXO2_BPT4 Exonuclease subunit 2); VOG00039 (Prevalence:0.990099; Annotation:sp|P04536|EXOD_BPT4 E…	Ermolyevavirinae (17)	VOG00013 (Prevalence:1; Annotation:sp|O64235|DPOL_BPMD2 DNA polymerase); VOG00019 (Prevalence:0.529412; Annotation:REFSEQ HNH endonuclease); VOG00024 (Prevalence:1; Annotation:sp|Q6QGD5|PORTL_BPT5 Portal protein); VOG00025 (Prevalence:1; Annotation:sp|P54308|TERL_BPSPP Terminase, large subunit); VOG00032 (Prevalence:1; Annotation:sp|P04520|PRIM_BPT4 DNA primase); VOG00039 (Prevalence:1; Annotatio…	Cetovirus (1)
Duplodnaviria (4102)	VOG01432 (Prevalence:0.782058; Annotation:sp|O64206|VG13_BPMD2 Gene 13 protein)	Heunggongvirae (4102)	VOG01432 (Prevalence:0.782058; Annotation:sp|O64206|VG13_BPMD2 Gene 13 protein)	Uroviricota (4102)	VOG01432 (Prevalence:0.782058; Annotation:sp|O64206|VG13_BPMD2 Gene 13 protein)	Caudoviricetes (4102)	VOG01432 (Prevalence:0.782058; Annotation:sp|O64206|VG13_BPMD2 Gene 13 protein)			Demerecviridae (101)	VOG00013 (Prevalence:0.990099; Annotation:sp|O64235|DPOL_BPMD2 DNA polymerase); VOG00024 (Prevalence:0.990099; Annotation:sp|Q6QGD5|PORTL_BPT5 Portal protein); VOG00025 (Prevalence:0.970297; Annotation:sp|P54308|TERL_BPSPP Terminase, large subunit); VOG00038 (Prevalence:0.980198; Annotation:sp|P04522|EXO2_BPT4 Exonuclease subunit 2); VOG00039 (Prevalence:0.990099; Annotation:sp|P04536|EXOD_BPT4 E…	Ermolyevavirinae (17)	VOG00013 (Prevalence:1; Annotation:sp|O64235|DPOL_BPMD2 DNA polymerase); VOG00019 (Prevalence:0.529412; Annotation:REFSEQ HNH endonuclease); VOG00024 (Prevalence:1; Annotation:sp|Q6QGD5|PORTL_BPT5 Portal protein); VOG00025 (Prevalence:1; Annotation:sp|P54308|TERL_BPSPP Terminase, large subunit); VOG00032 (Prevalence:1; Annotation:sp|P04520|PRIM_BPT4 DNA primase); VOG00039 (Prevalence:1; Annotatio…	Jesfedecavirus (3)
Duplodnaviria (4102)	VOG01432 (Prevalence:0.782058; Annotation:sp|O64206|VG13_BPMD2 Gene 13 protein)	Heunggongvirae (4102)	VOG01432 (Prevalence:0.782058; Annotation:sp|O64206|VG13_BPMD2 Gene 13 protein)	Uroviricota (4102)	VOG01432 (Prevalence:0.782058; Annotation:sp|O64206|VG13_BPMD2 Gene 13 protein)	Caudoviricetes (4102)	VOG01432 (Prevalence:0.782058; Annotation:sp|O64206|VG13_BPMD2 Gene 13 protein)			Demerecviridae (101)	VOG00013 (Prevalence:0.990099; Annotation:sp|O64235|DPOL_BPMD2 DNA polymerase); VOG00024 (Prevalence:0.990099; Annotation:sp|Q6QGD5|PORTL_BPT5 Portal protein); VOG00025 (Prevalence:0.970297; Annotation:sp|P54308|TERL_BPSPP Terminase, large subunit); VOG00038 (Prevalence:0.980198; Annotation:sp|P04522|EXO2_BPT4 Exonuclease subunit 2); VOG00039 (Prevalence:0.990099; Annotation:sp|P04536|EXOD_BPT4 E…	Ermolyevavirinae (17)	VOG00013 (Prevalence:1; Annotation:sp|O64235|DPOL_BPMD2 DNA polymerase); VOG00019 (Prevalence:0.529412; Annotation:REFSEQ HNH endonuclease); VOG00024 (Prevalence:1; Annotation:sp|Q6QGD5|PORTL_BPT5 Portal protein); VOG00025 (Prevalence:1; Annotation:sp|P54308|TERL_BPSPP Terminase, large subunit); VOG00032 (Prevalence:1; Annotation:sp|P04520|PRIM_BPT4 DNA primase); VOG00039 (Prevalence:1; Annotatio…	Thalassavirus (12)	VOG00013 (Prevalence:1; Annotation:sp|O64235|DPOL_BPMD2 DNA polymerase); VOG00024 (Prevalence:1; Annotation:sp|Q6QGD5|PORTL_BPT5 Portal protein); VOG00025 (Prevalence:1; Annotation:sp|P54308|TERL_BPSPP Terminase, large subunit); VOG00032 (Prevalence:1; Annotation:sp|P04520|PRIM_BPT4 DNA primase); VOG00039 (Prevalence:1; Annotation:sp|P04536|EXOD_BPT4 Exodeoxyribonuclease); VOG00040 (Prevalence:1;…
Duplodnaviria (4102)	VOG01432 (Prevalence:0.782058; Annotation:sp|O64206|VG13_BPMD2 Gene 13 protein)	Heunggongvirae (4102)	VOG01432 (Prevalence:0.782058; Annotation:sp|O64206|VG13_BPMD2 Gene 13 protein)	Uroviricota (4102)	VOG01432 (Prevalence:0.782058; Annotation:sp|O64206|VG13_BPMD2 Gene 13 protein)	Caudoviricetes (4102)	VOG01432 (Prevalence:0.782058; Annotation:sp|O64206|VG13_BPMD2 Gene 13 protein)			Demerecviridae (101)	VOG00013 (Prevalence:0.990099; Annotation:sp|O64235|DPOL_BPMD2 DNA polymerase); VOG00024 (Prevalence:0.990099; Annotation:sp|Q6QGD5|PORTL_BPT5 Portal protein); VOG00025 (Prevalence:0.970297; Annotation:sp|P54308|TERL_BPSPP Terminase, large subunit); VOG00038 (Prevalence:0.980198; Annotation:sp|P04522|EXO2_BPT4 Exonuclease subunit 2); VOG00039 (Prevalence:0.990099; Annotation:sp|P04536|EXOD_BPT4 E…	Ermolyevavirinae (17)	VOG00013 (Prevalence:1; Annotation:sp|O64235|DPOL_BPMD2 DNA polymerase); VOG00019 (Prevalence:0.529412; Annotation:REFSEQ HNH endonuclease); VOG00024 (Prevalence:1; Annotation:sp|Q6QGD5|PORTL_BPT5 Portal protein); VOG00025 (Prevalence:1; Annotation:sp|P54308|TERL_BPSPP Terminase, large subunit); VOG00032 (Prevalence:1; Annotation:sp|P04520|PRIM_BPT4 DNA primase); VOG00039 (Prevalence:1; Annotatio…	Vipunavirus (1)
Duplodnaviria (4102)	VOG01432 (Prevalence:0.782058; Annotation:sp|O64206|VG13_BPMD2 Gene 13 protein)	Heunggongvirae (4102)	VOG01432 (Prevalence:0.782058; Annotation:sp|O64206|VG13_BPMD2 Gene 13 protein)	Uroviricota (4102)	VOG01432 (Prevalence:0.782058; Annotation:sp|O64206|VG13_BPMD2 Gene 13 protein)	Caudoviricetes (4102)	VOG01432 (Prevalence:0.782058; Annotation:sp|O64206|VG13_BPMD2 Gene 13 protein)			Demerecviridae (101)	VOG00013 (Prevalence:0.990099; Annotation:sp|O64235|DPOL_BPMD2 DNA polymerase); VOG00024 (Prevalence:0.990099; Annotation:sp|Q6QGD5|PORTL_BPT5 Portal protein); VOG00025 (Prevalence:0.970297; Annotation:sp|P54308|TERL_BPSPP Terminase, large subunit); VOG00038 (Prevalence:0.980198; Annotation:sp|P04522|EXO2_BPT4 Exonuclease subunit 2); VOG00039 (Prevalence:0.990099; Annotation:sp|P04536|EXOD_BPT4 E…	Markadamsvirinae (72)	VOG00013 (Prevalence:0.986111; Annotation:sp|O64235|DPOL_BPMD2 DNA polymerase); VOG00024 (Prevalence:0.986111; Annotation:sp|Q6QGD5|PORTL_BPT5 Portal protein); VOG00025 (Prevalence:0.986111; Annotation:sp|P54308|TERL_BPSPP Terminase, large subunit); VOG00038 (Prevalence:0.986111; Annotation:sp|P04522|EXO2_BPT4 Exonuclease subunit 2); VOG00039 (Prevalence:0.986111; Annotation:sp|P04536|EXOD_BPT4 E…	Epseptimavirus (37)	VOG00013 (Prevalence:1; Annotation:sp|O64235|DPOL_BPMD2 DNA polymerase); VOG00024 (Prevalence:1; Annotation:sp|Q6QGD5|PORTL_BPT5 Portal protein); VOG00025 (Prevalence:1; Annotation:sp|P54308|TERL_BPSPP Terminase, large subunit); VOG00038 (Prevalence:1; Annotation:sp|P04522|EXO2_BPT4 Exonuclease subunit 2); VOG00039 (Prevalence:1; Annotation:sp|P04536|EXOD_BPT4 Exodeoxyribonuclease); VOG00040 (Pre…
Duplodnaviria (4102)	VOG01432 (Prevalence:0.782058; Annotation:sp|O64206|VG13_BPMD2 Gene 13 protein)	Heunggongvirae (4102)	VOG01432 (Prevalence:0.782058; Annotation:sp|O64206|VG13_BPMD2 Gene 13 protein)	Uroviricota (4102)	VOG01432 (Prevalence:0.782058; Annotation:sp|O64206|VG13_BPMD2 Gene 13 protein)	Caudoviricetes (4102)	VOG01432 (Prevalence:0.782058; Annotation:sp|O64206|VG13_BPMD2 Gene 13 protein)			Demerecviridae (101)	VOG00013 (Prevalence:0.990099; Annotation:sp|O64235|DPOL_BPMD2 DNA polymerase); VOG00024 (Prevalence:0.990099; Annotation:sp|Q6QGD5|PORTL_BPT5 Portal protein); VOG00025 (Prevalence:0.970297; Annotation:sp|P54308|TERL_BPSPP Terminase, large subunit); VOG00038 (Prevalence:0.980198; Annotation:sp|P04522|EXO2_BPT4 Exonuclease subunit 2); VOG00039 (Prevalence:0.990099; Annotation:sp|P04536|EXOD_BPT4 E…	Markadamsvirinae (72)	VOG00013 (Prevalence:0.986111; Annotation:sp|O64235|DPOL_BPMD2 DNA polymerase); VOG00024 (Prevalence:0.986111; Annotation:sp|Q6QGD5|PORTL_BPT5 Portal protein); VOG00025 (Prevalence:0.986111; Annotation:sp|P54308|TERL_BPSPP Terminase, large subunit); VOG00038 (Prevalence:0.986111; Annotation:sp|P04522|EXO2_BPT4 Exonuclease subunit 2); VOG00039 (Prevalence:0.986111; Annotation:sp|P04536|EXOD_BPT4 E…	Tequintavirus (35)	VOG00013 (Prevalence:0.971429; Annotation:sp|O64235|DPOL_BPMD2 DNA polymerase); VOG00024 (Prevalence:0.971429; Annotation:sp|Q6QGD5|PORTL_BPT5 Portal protein); VOG00025 (Prevalence:0.971429; Annotation:sp|P54308|TERL_BPSPP Terminase, large subunit); VOG00038 (Prevalence:0.971429; Annotation:sp|P04522|EXO2_BPT4 Exonuclease subunit 2); VOG00039 (Prevalence:0.971429; Annotation:sp|P04536|EXOD_BPT4 E…
Duplodnaviria (4102)	VOG01432 (Prevalence:0.782058; Annotation:sp|O64206|VG13_BPMD2 Gene 13 protein)	Heunggongvirae (4102)	VOG01432 (Prevalence:0.782058; Annotation:sp|O64206|VG13_BPMD2 Gene 13 protein)	Uroviricota (4102)	VOG01432 (Prevalence:0.782058; Annotation:sp|O64206|VG13_BPMD2 Gene 13 protein)	Caudoviricetes (4102)	VOG01432 (Prevalence:0.782058; Annotation:sp|O64206|VG13_BPMD2 Gene 13 protein)			Demerecviridae (101)	VOG00013 (Prevalence:0.990099; Annotation:sp|O64235|DPOL_BPMD2 DNA polymerase); VOG00024 (Prevalence:0.990099; Annotation:sp|Q6QGD5|PORTL_BPT5 Portal protein); VOG00025 (Prevalence:0.970297; Annotation:sp|P54308|TERL_BPSPP Terminase, large subunit); VOG00038 (Prevalence:0.980198; Annotation:sp|P04522|EXO2_BPT4 Exonuclease subunit 2); VOG00039 (Prevalence:0.990099; Annotation:sp|P04536|EXOD_BPT4 E…	Mccorquodalevirinae (2)		Hongcheonvirus (1)
Duplodnaviria (4102)	VOG01432 (Prevalence:0.782058; Annotation:sp|O64206|VG13_BPMD2 Gene 13 protein)	Heunggongvirae (4102)	VOG01432 (Prevalence:0.782058; Annotation:sp|O64206|VG13_BPMD2 Gene 13 protein)	Uroviricota (4102)	VOG01432 (Prevalence:0.782058; Annotation:sp|O64206|VG13_BPMD2 Gene 13 protein)	Caudoviricetes (4102)	VOG01432 (Prevalence:0.782058; Annotation:sp|O64206|VG13_BPMD2 Gene 13 protein)			Demerecviridae (101)	VOG00013 (Prevalence:0.990099; Annotation:sp|O64235|DPOL_BPMD2 DNA polymerase); VOG00024 (Prevalence:0.990099; Annotation:sp|Q6QGD5|PORTL_BPT5 Portal protein); VOG00025 (Prevalence:0.970297; Annotation:sp|P54308|TERL_BPSPP Terminase, large subunit); VOG00038 (Prevalence:0.980198; Annotation:sp|P04522|EXO2_BPT4 Exonuclease subunit 2); VOG00039 (Prevalence:0.990099; Annotation:sp|P04536|EXOD_BPT4 E…	Mccorquodalevirinae (2)		Myunavirus (1)
Duplodnaviria (4102)	VOG01432 (Prevalence:0.782058; Annotation:sp|O64206|VG13_BPMD2 Gene 13 protein)	Heunggongvirae (4102)	VOG01432 (Prevalence:0.782058; Annotation:sp|O64206|VG13_BPMD2 Gene 13 protein)	Uroviricota (4102)	VOG01432 (Prevalence:0.782058; Annotation:sp|O64206|VG13_BPMD2 Gene 13 protein)	Caudoviricetes (4102)	VOG01432 (Prevalence:0.782058; Annotation:sp|O64206|VG13_BPMD2 Gene 13 protein)			Demerecviridae (101)	VOG00013 (Prevalence:0.990099; Annotation:sp|O64235|DPOL_BPMD2 DNA polymerase); VOG00024 (Prevalence:0.990099; Annotation:sp|Q6QGD5|PORTL_BPT5 Portal protein); VOG00025 (Prevalence:0.970297; Annotation:sp|P54308|TERL_BPSPP Terminase, large subunit); VOG00038 (Prevalence:0.980198; Annotation:sp|P04522|EXO2_BPT4 Exonuclease subunit 2); VOG00039 (Prevalence:0.990099; Annotation:sp|P04536|EXOD_BPT4 E…			Novosibvirus (2)
Duplodnaviria (4102)	VOG01432 (Prevalence:0.782058; Annotation:sp|O64206|VG13_BPMD2 Gene 13 protein)	Heunggongvirae (4102)	VOG01432 (Prevalence:0.782058; Annotation:sp|O64206|VG13_BPMD2 Gene 13 protein)	Uroviricota (4102)	VOG01432 (Prevalence:0.782058; Annotation:sp|O64206|VG13_BPMD2 Gene 13 protein)	Caudoviricetes (4102)	VOG01432 (Prevalence:0.782058; Annotation:sp|O64206|VG13_BPMD2 Gene 13 protein)			Demerecviridae (101)	VOG00013 (Prevalence:0.990099; Annotation:sp|O64235|DPOL_BPMD2 DNA polymerase); VOG00024 (Prevalence:0.990099; Annotation:sp|Q6QGD5|PORTL_BPT5 Portal protein); VOG00025 (Prevalence:0.970297; Annotation:sp|P54308|TERL_BPSPP Terminase, large subunit); VOG00038 (Prevalence:0.980198; Annotation:sp|P04522|EXO2_BPT4 Exonuclease subunit 2); VOG00039 (Prevalence:0.990099; Annotation:sp|P04536|EXOD_BPT4 E…			Pogseptimavirus (2)
Duplodnaviria (4102)	VOG01432 (Prevalence:0.782058; Annotation:sp|O64206|VG13_BPMD2 Gene 13 protein)	Heunggongvirae (4102)	VOG01432 (Prevalence:0.782058; Annotation:sp|O64206|VG13_BPMD2 Gene 13 protein)	Uroviricota (4102)	VOG01432 (Prevalence:0.782058; Annotation:sp|O64206|VG13_BPMD2 Gene 13 protein)	Caudoviricetes (4102)	VOG01432 (Prevalence:0.782058; Annotation:sp|O64206|VG13_BPMD2 Gene 13 protein)			Demerecviridae (101)	VOG00013 (Prevalence:0.990099; Annotation:sp|O64235|DPOL_BPMD2 DNA polymerase); VOG00024 (Prevalence:0.990099; Annotation:sp|Q6QGD5|PORTL_BPT5 Portal protein); VOG00025 (Prevalence:0.970297; Annotation:sp|P54308|TERL_BPSPP Terminase, large subunit); VOG00038 (Prevalence:0.980198; Annotation:sp|P04522|EXO2_BPT4 Exonuclease subunit 2); VOG00039 (Prevalence:0.990099; Annotation:sp|P04536|EXOD_BPT4 E…			Priunavirus (2)
Duplodnaviria (4102)	VOG01432 (Prevalence:0.782058; Annotation:sp|O64206|VG13_BPMD2 Gene 13 protein)	Heunggongvirae (4102)	VOG01432 (Prevalence:0.782058; Annotation:sp|O64206|VG13_BPMD2 Gene 13 protein)	Uroviricota (4102)	VOG01432 (Prevalence:0.782058; Annotation:sp|O64206|VG13_BPMD2 Gene 13 protein)	Caudoviricetes (4102)	VOG01432 (Prevalence:0.782058; Annotation:sp|O64206|VG13_BPMD2 Gene 13 protein)			Demerecviridae (101)	VOG00013 (Prevalence:0.990099; Annotation:sp|O64235|DPOL_BPMD2 DNA polymerase); VOG00024 (Prevalence:0.990099; Annotation:sp|Q6QGD5|PORTL_BPT5 Portal protein); VOG00025 (Prevalence:0.970297; Annotation:sp|P54308|TERL_BPSPP Terminase, large subunit); VOG00038 (Prevalence:0.980198; Annotation:sp|P04522|EXO2_BPT4 Exonuclease subunit 2); VOG00039 (Prevalence:0.990099; Annotation:sp|P04536|EXOD_BPT4 E…			Shenzhenvirus (2)
Duplodnaviria (4102)	VOG01432 (Prevalence:0.782058; Annotation:sp|O64206|VG13_BPMD2 Gene 13 protein)	Heunggongvirae (4102)	VOG01432 (Prevalence:0.782058; Annotation:sp|O64206|VG13_BPMD2 Gene 13 protein)	Uroviricota (4102)	VOG01432 (Prevalence:0.782058; Annotation:sp|O64206|VG13_BPMD2 Gene 13 protein)	Caudoviricetes (4102)	VOG01432 (Prevalence:0.782058; Annotation:sp|O64206|VG13_BPMD2 Gene 13 protein)			Demerecviridae (101)	VOG00013 (Prevalence:0.990099; Annotation:sp|O64235|DPOL_BPMD2 DNA polymerase); VOG00024 (Prevalence:0.990099; Annotation:sp|Q6QGD5|PORTL_BPT5 Portal protein); VOG00025 (Prevalence:0.970297; Annotation:sp|P54308|TERL_BPSPP Terminase, large subunit); VOG00038 (Prevalence:0.980198; Annotation:sp|P04522|EXO2_BPT4 Exonuclease subunit 2); VOG00039 (Prevalence:0.990099; Annotation:sp|P04536|EXOD_BPT4 E…			Sugarlandvirus (2)
Duplodnaviria (4102)	VOG01432 (Prevalence:0.782058; Annotation:sp|O64206|VG13_BPMD2 Gene 13 protein)	Heunggongvirae (4102)	VOG01432 (Prevalence:0.782058; Annotation:sp|O64206|VG13_BPMD2 Gene 13 protein)	Uroviricota (4102)	VOG01432 (Prevalence:0.782058; Annotation:sp|O64206|VG13_BPMD2 Gene 13 protein)	Caudoviricetes (4102)	VOG01432 (Prevalence:0.782058; Annotation:sp|O64206|VG13_BPMD2 Gene 13 protein)							Demosthenesvirus (2)
Duplodnaviria (4102)	VOG01432 (Prevalence:0.782058; Annotation:sp|O64206|VG13_BPMD2 Gene 13 protein)	Heunggongvirae (4102)	VOG01432 (Prevalence:0.782058; Annotation:sp|O64206|VG13_BPMD2 Gene 13 protein)	Uroviricota (4102)	VOG01432 (Prevalence:0.782058; Annotation:sp|O64206|VG13_BPMD2 Gene 13 protein)	Caudoviricetes (4102)	VOG01432 (Prevalence:0.782058; Annotation:sp|O64206|VG13_BPMD2 Gene 13 protein)							Denisevirus (1)
Duplodnaviria (4102)	VOG01432 (Prevalence:0.782058; Annotation:sp|O64206|VG13_BPMD2 Gene 13 protein)	Heunggongvirae (4102)	VOG01432 (Prevalence:0.782058; Annotation:sp|O64206|VG13_BPMD2 Gene 13 protein)	Uroviricota (4102)	VOG01432 (Prevalence:0.782058; Annotation:sp|O64206|VG13_BPMD2 Gene 13 protein)	Caudoviricetes (4102)	VOG01432 (Prevalence:0.782058; Annotation:sp|O64206|VG13_BPMD2 Gene 13 protein)							Derbicusvirus (1)
Duplodnaviria (4102)	VOG01432 (Prevalence:0.782058; Annotation:sp|O64206|VG13_BPMD2 Gene 13 protein)	Heunggongvirae (4102)	VOG01432 (Prevalence:0.782058; Annotation:sp|O64206|VG13_BPMD2 Gene 13 protein)	Uroviricota (4102)	VOG01432 (Prevalence:0.782058; Annotation:sp|O64206|VG13_BPMD2 Gene 13 protein)	Caudoviricetes (4102)	VOG01432 (Prevalence:0.782058; Annotation:sp|O64206|VG13_BPMD2 Gene 13 protein)							Deseoctovirus (2)
Duplodnaviria (4102)	VOG01432 (Prevalence:0.782058; Annotation:sp|O64206|VG13_BPMD2 Gene 13 protein)	Heunggongvirae (4102)	VOG01432 (Prevalence:0.782058; Annotation:sp|O64206|VG13_BPMD2 Gene 13 protein)	Uroviricota (4102)	VOG01432 (Prevalence:0.782058; Annotation:sp|O64206|VG13_BPMD2 Gene 13 protein)	Caudoviricetes (4102)	VOG01432 (Prevalence:0.782058; Annotation:sp|O64206|VG13_BPMD2 Gene 13 protein)							Detrevirus (2)
Duplodnaviria (4102)	VOG01432 (Prevalence:0.782058; Annotation:sp|O64206|VG13_BPMD2 Gene 13 protein)	Heunggongvirae (4102)	VOG01432 (Prevalence:0.782058; Annotation:sp|O64206|VG13_BPMD2 Gene 13 protein)	Uroviricota (4102)	VOG01432 (Prevalence:0.782058; Annotation:sp|O64206|VG13_BPMD2 Gene 13 protein)	Caudoviricetes (4102)	VOG01432 (Prevalence:0.782058; Annotation:sp|O64206|VG13_BPMD2 Gene 13 protein)							Deurplevirus (1)
Duplodnaviria (4102)	VOG01432 (Prevalence:0.782058; Annotation:sp|O64206|VG13_BPMD2 Gene 13 protein)	Heunggongvirae (4102)	VOG01432 (Prevalence:0.782058; Annotation:sp|O64206|VG13_BPMD2 Gene 13 protein)	Uroviricota (4102)	VOG01432 (Prevalence:0.782058; Annotation:sp|O64206|VG13_BPMD2 Gene 13 protein)	Caudoviricetes (4102)	VOG01432 (Prevalence:0.782058; Annotation:sp|O64206|VG13_BPMD2 Gene 13 protein)							Dexdertvirus (3)
Duplodnaviria (4102)	VOG01432 (Prevalence:0.782058; Annotation:sp|O64206|VG13_BPMD2 Gene 13 protein)	Heunggongvirae (4102)	VOG01432 (Prevalence:0.782058; Annotation:sp|O64206|VG13_BPMD2 Gene 13 protein)	Uroviricota (4102)	VOG01432 (Prevalence:0.782058; Annotation:sp|O64206|VG13_BPMD2 Gene 13 protein)	Caudoviricetes (4102)	VOG01432 (Prevalence:0.782058; Annotation:sp|O64206|VG13_BPMD2 Gene 13 protein)							Dhillonvirus (7)
Duplodnaviria (4102)	VOG01432 (Prevalence:0.782058; Annotation:sp|O64206|VG13_BPMD2 Gene 13 protein)	Heunggongvirae (4102)	VOG01432 (Prevalence:0.782058; Annotation:sp|O64206|VG13_BPMD2 Gene 13 protein)	Uroviricota (4102)	VOG01432 (Prevalence:0.782058; Annotation:sp|O64206|VG13_BPMD2 Gene 13 protein)	Caudoviricetes (4102)	VOG01432 (Prevalence:0.782058; Annotation:sp|O64206|VG13_BPMD2 Gene 13 protein)							Dibbivirus (3)
Duplodnaviria (4102)	VOG01432 (Prevalence:0.782058; Annotation:sp|O64206|VG13_BPMD2 Gene 13 protein)	Heunggongvirae (4102)	VOG01432 (Prevalence:0.782058; Annotation:sp|O64206|VG13_BPMD2 Gene 13 protein)	Uroviricota (4102)	VOG01432 (Prevalence:0.782058; Annotation:sp|O64206|VG13_BPMD2 Gene 13 protein)	Caudoviricetes (4102)	VOG01432 (Prevalence:0.782058; Annotation:sp|O64206|VG13_BPMD2 Gene 13 protein)							Dinavirus (1)
Duplodnaviria (4102)	VOG01432 (Prevalence:0.782058; Annotation:sp|O64206|VG13_BPMD2 Gene 13 protein)	Heunggongvirae (4102)	VOG01432 (Prevalence:0.782058; Annotation:sp|O64206|VG13_BPMD2 Gene 13 protein)	Uroviricota (4102)	VOG01432 (Prevalence:0.782058; Annotation:sp|O64206|VG13_BPMD2 Gene 13 protein)	Caudoviricetes (4102)	VOG01432 (Prevalence:0.782058; Annotation:sp|O64206|VG13_BPMD2 Gene 13 protein)							Dismasvirus (1)
Duplodnaviria (4102)	VOG01432 (Prevalence:0.782058; Annotation:sp|O64206|VG13_BPMD2 Gene 13 protein)	Heunggongvirae (4102)	VOG01432 (Prevalence:0.782058; Annotation:sp|O64206|VG13_BPMD2 Gene 13 protein)	Uroviricota (4102)	VOG01432 (Prevalence:0.782058; Annotation:sp|O64206|VG13_BPMD2 Gene 13 protein)	Caudoviricetes (4102)	VOG01432 (Prevalence:0.782058; Annotation:sp|O64206|VG13_BPMD2 Gene 13 protein)					Dolichocephalovirinae (8)		Bertelyvirus (2)
Duplodnaviria (4102)	VOG01432 (Prevalence:0.782058; Annotation:sp|O64206|VG13_BPMD2 Gene 13 protein)	Heunggongvirae (4102)	VOG01432 (Prevalence:0.782058; Annotation:sp|O64206|VG13_BPMD2 Gene 13 protein)	Uroviricota (4102)	VOG01432 (Prevalence:0.782058; Annotation:sp|O64206|VG13_BPMD2 Gene 13 protein)	Caudoviricetes (4102)	VOG01432 (Prevalence:0.782058; Annotation:sp|O64206|VG13_BPMD2 Gene 13 protein)					Dolichocephalovirinae (8)		Colossusvirus (2)
Duplodnaviria (4102)	VOG01432 (Prevalence:0.782058; Annotation:sp|O64206|VG13_BPMD2 Gene 13 protein)	Heunggongvirae (4102)	VOG01432 (Prevalence:0.782058; Annotation:sp|O64206|VG13_BPMD2 Gene 13 protein)	Uroviricota (4102)	VOG01432 (Prevalence:0.782058; Annotation:sp|O64206|VG13_BPMD2 Gene 13 protein)	Caudoviricetes (4102)	VOG01432 (Prevalence:0.782058; Annotation:sp|O64206|VG13_BPMD2 Gene 13 protein)					Dolichocephalovirinae (8)		Poindextervirus (2)
Duplodnaviria (4102)	VOG01432 (Prevalence:0.782058; Annotation:sp|O64206|VG13_BPMD2 Gene 13 protein)	Heunggongvirae (4102)	VOG01432 (Prevalence:0.782058; Annotation:sp|O64206|VG13_BPMD2 Gene 13 protein)	Uroviricota (4102)	VOG01432 (Prevalence:0.782058; Annotation:sp|O64206|VG13_BPMD2 Gene 13 protein)	Caudoviricetes (4102)	VOG01432 (Prevalence:0.782058; Annotation:sp|O64206|VG13_BPMD2 Gene 13 protein)					Dolichocephalovirinae (8)		Shapirovirus (2)
Duplodnaviria (4102)	VOG01432 (Prevalence:0.782058; Annotation:sp|O64206|VG13_BPMD2 Gene 13 protein)	Heunggongvirae (4102)	VOG01432 (Prevalence:0.782058; Annotation:sp|O64206|VG13_BPMD2 Gene 13 protein)	Uroviricota (4102)	VOG01432 (Prevalence:0.782058; Annotation:sp|O64206|VG13_BPMD2 Gene 13 protein)	Caudoviricetes (4102)	VOG01432 (Prevalence:0.782058; Annotation:sp|O64206|VG13_BPMD2 Gene 13 protein)							Donellivirus (1)
Duplodnaviria (4102)	VOG01432 (Prevalence:0.782058; Annotation:sp|O64206|VG13_BPMD2 Gene 13 protein)	Heunggongvirae (4102)	VOG01432 (Prevalence:0.782058; Annotation:sp|O64206|VG13_BPMD2 Gene 13 protein)	Uroviricota (4102)	VOG01432 (Prevalence:0.782058; Annotation:sp|O64206|VG13_BPMD2 Gene 13 protein)	Caudoviricetes (4102)	VOG01432 (Prevalence:0.782058; Annotation:sp|O64206|VG13_BPMD2 Gene 13 protein)							Doucettevirus (4)
Duplodnaviria (4102)	VOG01432 (Prevalence:0.782058; Annotation:sp|O64206|VG13_BPMD2 Gene 13 protein)	Heunggongvirae (4102)	VOG01432 (Prevalence:0.782058; Annotation:sp|O64206|VG13_BPMD2 Gene 13 protein)	Uroviricota (4102)	VOG01432 (Prevalence:0.782058; Annotation:sp|O64206|VG13_BPMD2 Gene 13 protein)	Caudoviricetes (4102)	VOG01432 (Prevalence:0.782058; Annotation:sp|O64206|VG13_BPMD2 Gene 13 protein)			Drexlerviridae (116)	VOG00040 (Prevalence:0.991379; Annotation:sp|Q6QGE9|BPPB3_BPT5 Baseplate hub protein pb3); VOG00052 (Prevalence:0.982759; Annotation:sp|P03040|RCRO_LAMBD Regulatory protein cro); VOG00093 (Prevalence:0.982759; Annotation:sp|P10310|TERL_BPT3 Terminase, large subunit); VOG00097 (Prevalence:0.982759; Annotation:sp|Q9T1Q4|VP44_BPAPS Putative nuclease p44); VOG00105 (Prevalence:0.534483; Annotation:sp…	Braunvirinae (7)		Christensenvirus (1)
Duplodnaviria (4102)	VOG01432 (Prevalence:0.782058; Annotation:sp|O64206|VG13_BPMD2 Gene 13 protein)	Heunggongvirae (4102)	VOG01432 (Prevalence:0.782058; Annotation:sp|O64206|VG13_BPMD2 Gene 13 protein)	Uroviricota (4102)	VOG01432 (Prevalence:0.782058; Annotation:sp|O64206|VG13_BPMD2 Gene 13 protein)	Caudoviricetes (4102)	VOG01432 (Prevalence:0.782058; Annotation:sp|O64206|VG13_BPMD2 Gene 13 protein)			Drexlerviridae (116)	VOG00040 (Prevalence:0.991379; Annotation:sp|Q6QGE9|BPPB3_BPT5 Baseplate hub protein pb3); VOG00052 (Prevalence:0.982759; Annotation:sp|P03040|RCRO_LAMBD Regulatory protein cro); VOG00093 (Prevalence:0.982759; Annotation:sp|P10310|TERL_BPT3 Terminase, large subunit); VOG00097 (Prevalence:0.982759; Annotation:sp|Q9T1Q4|VP44_BPAPS Putative nuclease p44); VOG00105 (Prevalence:0.534483; Annotation:sp…	Braunvirinae (7)		Guelphvirus (2)
Duplodnaviria (4102)	VOG01432 (Prevalence:0.782058; Annotation:sp|O64206|VG13_BPMD2 Gene 13 protein)	Heunggongvirae (4102)	VOG01432 (Prevalence:0.782058; Annotation:sp|O64206|VG13_BPMD2 Gene 13 protein)	Uroviricota (4102)	VOG01432 (Prevalence:0.782058; Annotation:sp|O64206|VG13_BPMD2 Gene 13 protein)	Caudoviricetes (4102)	VOG01432 (Prevalence:0.782058; Annotation:sp|O64206|VG13_BPMD2 Gene 13 protein)			Drexlerviridae (116)	VOG00040 (Prevalence:0.991379; Annotation:sp|Q6QGE9|BPPB3_BPT5 Baseplate hub protein pb3); VOG00052 (Prevalence:0.982759; Annotation:sp|P03040|RCRO_LAMBD Regulatory protein cro); VOG00093 (Prevalence:0.982759; Annotation:sp|P10310|TERL_BPT3 Terminase, large subunit); VOG00097 (Prevalence:0.982759; Annotation:sp|Q9T1Q4|VP44_BPAPS Putative nuclease p44); VOG00105 (Prevalence:0.534483; Annotation:sp…	Braunvirinae (7)		Loudonvirus (1)
Duplodnaviria (4102)	VOG01432 (Prevalence:0.782058; Annotation:sp|O64206|VG13_BPMD2 Gene 13 protein)	Heunggongvirae (4102)	VOG01432 (Prevalence:0.782058; Annotation:sp|O64206|VG13_BPMD2 Gene 13 protein)	Uroviricota (4102)	VOG01432 (Prevalence:0.782058; Annotation:sp|O64206|VG13_BPMD2 Gene 13 protein)	Caudoviricetes (4102)	VOG01432 (Prevalence:0.782058; Annotation:sp|O64206|VG13_BPMD2 Gene 13 protein)			Drexlerviridae (116)	VOG00040 (Prevalence:0.991379; Annotation:sp|Q6QGE9|BPPB3_BPT5 Baseplate hub protein pb3); VOG00052 (Prevalence:0.982759; Annotation:sp|P03040|RCRO_LAMBD Regulatory protein cro); VOG00093 (Prevalence:0.982759; Annotation:sp|P10310|TERL_BPT3 Terminase, large subunit); VOG00097 (Prevalence:0.982759; Annotation:sp|Q9T1Q4|VP44_BPAPS Putative nuclease p44); VOG00105 (Prevalence:0.534483; Annotation:sp…	Braunvirinae (7)		Rtpvirus (2)
Duplodnaviria (4102)	VOG01432 (Prevalence:0.782058; Annotation:sp|O64206|VG13_BPMD2 Gene 13 protein)	Heunggongvirae (4102)	VOG01432 (Prevalence:0.782058; Annotation:sp|O64206|VG13_BPMD2 Gene 13 protein)	Uroviricota (4102)	VOG01432 (Prevalence:0.782058; Annotation:sp|O64206|VG13_BPMD2 Gene 13 protein)	Caudoviricetes (4102)	VOG01432 (Prevalence:0.782058; Annotation:sp|O64206|VG13_BPMD2 Gene 13 protein)			Drexlerviridae (116)	VOG00040 (Prevalence:0.991379; Annotation:sp|Q6QGE9|BPPB3_BPT5 Baseplate hub protein pb3); VOG00052 (Prevalence:0.982759; Annotation:sp|P03040|RCRO_LAMBD Regulatory protein cro); VOG00093 (Prevalence:0.982759; Annotation:sp|P10310|TERL_BPT3 Terminase, large subunit); VOG00097 (Prevalence:0.982759; Annotation:sp|Q9T1Q4|VP44_BPAPS Putative nuclease p44); VOG00105 (Prevalence:0.534483; Annotation:sp…	Braunvirinae (7)		Veterinaerplatzvirus (1)
Duplodnaviria (4102)	VOG01432 (Prevalence:0.782058; Annotation:sp|O64206|VG13_BPMD2 Gene 13 protein)	Heunggongvirae (4102)	VOG01432 (Prevalence:0.782058; Annotation:sp|O64206|VG13_BPMD2 Gene 13 protein)	Uroviricota (4102)	VOG01432 (Prevalence:0.782058; Annotation:sp|O64206|VG13_BPMD2 Gene 13 protein)	Caudoviricetes (4102)	VOG01432 (Prevalence:0.782058; Annotation:sp|O64206|VG13_BPMD2 Gene 13 protein)			Drexlerviridae (116)	VOG00040 (Prevalence:0.991379; Annotation:sp|Q6QGE9|BPPB3_BPT5 Baseplate hub protein pb3); VOG00052 (Prevalence:0.982759; Annotation:sp|P03040|RCRO_LAMBD Regulatory protein cro); VOG00093 (Prevalence:0.982759; Annotation:sp|P10310|TERL_BPT3 Terminase, large subunit); VOG00097 (Prevalence:0.982759; Annotation:sp|Q9T1Q4|VP44_BPAPS Putative nuclease p44); VOG00105 (Prevalence:0.534483; Annotation:sp…			Eclunavirus (1)
Duplodnaviria (4102)	VOG01432 (Prevalence:0.782058; Annotation:sp|O64206|VG13_BPMD2 Gene 13 protein)	Heunggongvirae (4102)	VOG01432 (Prevalence:0.782058; Annotation:sp|O64206|VG13_BPMD2 Gene 13 protein)	Uroviricota (4102)	VOG01432 (Prevalence:0.782058; Annotation:sp|O64206|VG13_BPMD2 Gene 13 protein)	Caudoviricetes (4102)	VOG01432 (Prevalence:0.782058; Annotation:sp|O64206|VG13_BPMD2 Gene 13 protein)			Drexlerviridae (116)	VOG00040 (Prevalence:0.991379; Annotation:sp|Q6QGE9|BPPB3_BPT5 Baseplate hub protein pb3); VOG00052 (Prevalence:0.982759; Annotation:sp|P03040|RCRO_LAMBD Regulatory protein cro); VOG00093 (Prevalence:0.982759; Annotation:sp|P10310|TERL_BPT3 Terminase, large subunit); VOG00097 (Prevalence:0.982759; Annotation:sp|Q9T1Q4|VP44_BPAPS Putative nuclease p44); VOG00105 (Prevalence:0.534483; Annotation:sp…			Hicfunavirus (1)
Duplodnaviria (4102)	VOG01432 (Prevalence:0.782058; Annotation:sp|O64206|VG13_BPMD2 Gene 13 protein)	Heunggongvirae (4102)	VOG01432 (Prevalence:0.782058; Annotation:sp|O64206|VG13_BPMD2 Gene 13 protein)	Uroviricota (4102)	VOG01432 (Prevalence:0.782058; Annotation:sp|O64206|VG13_BPMD2 Gene 13 protein)	Caudoviricetes (4102)	VOG01432 (Prevalence:0.782058; Annotation:sp|O64206|VG13_BPMD2 Gene 13 protein)			Drexlerviridae (116)	VOG00040 (Prevalence:0.991379; Annotation:sp|Q6QGE9|BPPB3_BPT5 Baseplate hub protein pb3); VOG00052 (Prevalence:0.982759; Annotation:sp|P03040|RCRO_LAMBD Regulatory protein cro); VOG00093 (Prevalence:0.982759; Annotation:sp|P10310|TERL_BPT3 Terminase, large subunit); VOG00097 (Prevalence:0.982759; Annotation:sp|Q9T1Q4|VP44_BPAPS Putative nuclease p44); VOG00105 (Prevalence:0.534483; Annotation:sp…			Jhansiroadvirus (1)
Duplodnaviria (4102)	VOG01432 (Prevalence:0.782058; Annotation:sp|O64206|VG13_BPMD2 Gene 13 protein)	Heunggongvirae (4102)	VOG01432 (Prevalence:0.782058; Annotation:sp|O64206|VG13_BPMD2 Gene 13 protein)	Uroviricota (4102)	VOG01432 (Prevalence:0.782058; Annotation:sp|O64206|VG13_BPMD2 Gene 13 protein)	Caudoviricetes (4102)	VOG01432 (Prevalence:0.782058; Annotation:sp|O64206|VG13_BPMD2 Gene 13 protein)			Drexlerviridae (116)	VOG00040 (Prevalence:0.991379; Annotation:sp|Q6QGE9|BPPB3_BPT5 Baseplate hub protein pb3); VOG00052 (Prevalence:0.982759; Annotation:sp|P03040|RCRO_LAMBD Regulatory protein cro); VOG00093 (Prevalence:0.982759; Annotation:sp|P10310|TERL_BPT3 Terminase, large subunit); VOG00097 (Prevalence:0.982759; Annotation:sp|Q9T1Q4|VP44_BPAPS Putative nuclease p44); VOG00105 (Prevalence:0.534483; Annotation:sp…			Kyungwonvirus (2)
Duplodnaviria (4102)	VOG01432 (Prevalence:0.782058; Annotation:sp|O64206|VG13_BPMD2 Gene 13 protein)	Heunggongvirae (4102)	VOG01432 (Prevalence:0.782058; Annotation:sp|O64206|VG13_BPMD2 Gene 13 protein)	Uroviricota (4102)	VOG01432 (Prevalence:0.782058; Annotation:sp|O64206|VG13_BPMD2 Gene 13 protein)	Caudoviricetes (4102)	VOG01432 (Prevalence:0.782058; Annotation:sp|O64206|VG13_BPMD2 Gene 13 protein)			Drexlerviridae (116)	VOG00040 (Prevalence:0.991379; Annotation:sp|Q6QGE9|BPPB3_BPT5 Baseplate hub protein pb3); VOG00052 (Prevalence:0.982759; Annotation:sp|P03040|RCRO_LAMBD Regulatory protein cro); VOG00093 (Prevalence:0.982759; Annotation:sp|P10310|TERL_BPT3 Terminase, large subunit); VOG00097 (Prevalence:0.982759; Annotation:sp|Q9T1Q4|VP44_BPAPS Putative nuclease p44); VOG00105 (Prevalence:0.534483; Annotation:sp…			Nouzillyvirus (1)
Duplodnaviria (4102)	VOG01432 (Prevalence:0.782058; Annotation:sp|O64206|VG13_BPMD2 Gene 13 protein)	Heunggongvirae (4102)	VOG01432 (Prevalence:0.782058; Annotation:sp|O64206|VG13_BPMD2 Gene 13 protein)	Uroviricota (4102)	VOG01432 (Prevalence:0.782058; Annotation:sp|O64206|VG13_BPMD2 Gene 13 protein)	Caudoviricetes (4102)	VOG01432 (Prevalence:0.782058; Annotation:sp|O64206|VG13_BPMD2 Gene 13 protein)			Drexlerviridae (116)	VOG00040 (Prevalence:0.991379; Annotation:sp|Q6QGE9|BPPB3_BPT5 Baseplate hub protein pb3); VOG00052 (Prevalence:0.982759; Annotation:sp|P03040|RCRO_LAMBD Regulatory protein cro); VOG00093 (Prevalence:0.982759; Annotation:sp|P10310|TERL_BPT3 Terminase, large subunit); VOG00097 (Prevalence:0.982759; Annotation:sp|Q9T1Q4|VP44_BPAPS Putative nuclease p44); VOG00105 (Prevalence:0.534483; Annotation:sp…	Rogunavirinae (12)	VOG00040 (Prevalence:1; Annotation:sp|Q6QGE9|BPPB3_BPT5 Baseplate hub protein pb3); VOG00052 (Prevalence:1; Annotation:sp|P03040|RCRO_LAMBD Regulatory protein cro); VOG00093 (Prevalence:1; Annotation:sp|P10310|TERL_BPT3 Terminase, large subunit); VOG00097 (Prevalence:1; Annotation:sp|Q9T1Q4|VP44_BPAPS Putative nuclease p44); VOG00109 (Prevalence:1; Annotation:sp|O64333|TIPK_BPN15 Tail tip assembl…	Eastlansingvirus (1)
Duplodnaviria (4102)	VOG01432 (Prevalence:0.782058; Annotation:sp|O64206|VG13_BPMD2 Gene 13 protein)	Heunggongvirae (4102)	VOG01432 (Prevalence:0.782058; Annotation:sp|O64206|VG13_BPMD2 Gene 13 protein)	Uroviricota (4102)	VOG01432 (Prevalence:0.782058; Annotation:sp|O64206|VG13_BPMD2 Gene 13 protein)	Caudoviricetes (4102)	VOG01432 (Prevalence:0.782058; Annotation:sp|O64206|VG13_BPMD2 Gene 13 protein)			Drexlerviridae (116)	VOG00040 (Prevalence:0.991379; Annotation:sp|Q6QGE9|BPPB3_BPT5 Baseplate hub protein pb3); VOG00052 (Prevalence:0.982759; Annotation:sp|P03040|RCRO_LAMBD Regulatory protein cro); VOG00093 (Prevalence:0.982759; Annotation:sp|P10310|TERL_BPT3 Terminase, large subunit); VOG00097 (Prevalence:0.982759; Annotation:sp|Q9T1Q4|VP44_BPAPS Putative nuclease p44); VOG00105 (Prevalence:0.534483; Annotation:sp…	Rogunavirinae (12)	VOG00040 (Prevalence:1; Annotation:sp|Q6QGE9|BPPB3_BPT5 Baseplate hub protein pb3); VOG00052 (Prevalence:1; Annotation:sp|P03040|RCRO_LAMBD Regulatory protein cro); VOG00093 (Prevalence:1; Annotation:sp|P10310|TERL_BPT3 Terminase, large subunit); VOG00097 (Prevalence:1; Annotation:sp|Q9T1Q4|VP44_BPAPS Putative nuclease p44); VOG00109 (Prevalence:1; Annotation:sp|O64333|TIPK_BPN15 Tail tip assembl…	Lindendrivevirus (1)
Duplodnaviria (4102)	VOG01432 (Prevalence:0.782058; Annotation:sp|O64206|VG13_BPMD2 Gene 13 protein)	Heunggongvirae (4102)	VOG01432 (Prevalence:0.782058; Annotation:sp|O64206|VG13_BPMD2 Gene 13 protein)	Uroviricota (4102)	VOG01432 (Prevalence:0.782058; Annotation:sp|O64206|VG13_BPMD2 Gene 13 protein)	Caudoviricetes (4102)	VOG01432 (Prevalence:0.782058; Annotation:sp|O64206|VG13_BPMD2 Gene 13 protein)			Drexlerviridae (116)	VOG00040 (Prevalence:0.991379; Annotation:sp|Q6QGE9|BPPB3_BPT5 Baseplate hub protein pb3); VOG00052 (Prevalence:0.982759; Annotation:sp|P03040|RCRO_LAMBD Regulatory protein cro); VOG00093 (Prevalence:0.982759; Annotation:sp|P10310|TERL_BPT3 Terminase, large subunit); VOG00097 (Prevalence:0.982759; Annotation:sp|Q9T1Q4|VP44_BPAPS Putative nuclease p44); VOG00105 (Prevalence:0.534483; Annotation:sp…	Rogunavirinae (12)	VOG00040 (Prevalence:1; Annotation:sp|Q6QGE9|BPPB3_BPT5 Baseplate hub protein pb3); VOG00052 (Prevalence:1; Annotation:sp|P03040|RCRO_LAMBD Regulatory protein cro); VOG00093 (Prevalence:1; Annotation:sp|P10310|TERL_BPT3 Terminase, large subunit); VOG00097 (Prevalence:1; Annotation:sp|Q9T1Q4|VP44_BPAPS Putative nuclease p44); VOG00109 (Prevalence:1; Annotation:sp|O64333|TIPK_BPN15 Tail tip assembl…	Rogunavirus (9)
Duplodnaviria (4102)	VOG01432 (Prevalence:0.782058; Annotation:sp|O64206|VG13_BPMD2 Gene 13 protein)	Heunggongvirae (4102)	VOG01432 (Prevalence:0.782058; Annotation:sp|O64206|VG13_BPMD2 Gene 13 protein)	Uroviricota (4102)	VOG01432 (Prevalence:0.782058; Annotation:sp|O64206|VG13_BPMD2 Gene 13 protein)	Caudoviricetes (4102)	VOG01432 (Prevalence:0.782058; Annotation:sp|O64206|VG13_BPMD2 Gene 13 protein)			Drexlerviridae (116)	VOG00040 (Prevalence:0.991379; Annotation:sp|Q6QGE9|BPPB3_BPT5 Baseplate hub protein pb3); VOG00052 (Prevalence:0.982759; Annotation:sp|P03040|RCRO_LAMBD Regulatory protein cro); VOG00093 (Prevalence:0.982759; Annotation:sp|P10310|TERL_BPT3 Terminase, large subunit); VOG00097 (Prevalence:0.982759; Annotation:sp|Q9T1Q4|VP44_BPAPS Putative nuclease p44); VOG00105 (Prevalence:0.534483; Annotation:sp…	Rogunavirinae (12)	VOG00040 (Prevalence:1; Annotation:sp|Q6QGE9|BPPB3_BPT5 Baseplate hub protein pb3); VOG00052 (Prevalence:1; Annotation:sp|P03040|RCRO_LAMBD Regulatory protein cro); VOG00093 (Prevalence:1; Annotation:sp|P10310|TERL_BPT3 Terminase, large subunit); VOG00097 (Prevalence:1; Annotation:sp|Q9T1Q4|VP44_BPAPS Putative nuclease p44); VOG00109 (Prevalence:1; Annotation:sp|O64333|TIPK_BPN15 Tail tip assembl…	Wilsonroadvirus (1)
Duplodnaviria (4102)	VOG01432 (Prevalence:0.782058; Annotation:sp|O64206|VG13_BPMD2 Gene 13 protein)	Heunggongvirae (4102)	VOG01432 (Prevalence:0.782058; Annotation:sp|O64206|VG13_BPMD2 Gene 13 protein)	Uroviricota (4102)	VOG01432 (Prevalence:0.782058; Annotation:sp|O64206|VG13_BPMD2 Gene 13 protein)	Caudoviricetes (4102)	VOG01432 (Prevalence:0.782058; Annotation:sp|O64206|VG13_BPMD2 Gene 13 protein)			Drexlerviridae (116)	VOG00040 (Prevalence:0.991379; Annotation:sp|Q6QGE9|BPPB3_BPT5 Baseplate hub protein pb3); VOG00052 (Prevalence:0.982759; Annotation:sp|P03040|RCRO_LAMBD Regulatory protein cro); VOG00093 (Prevalence:0.982759; Annotation:sp|P10310|TERL_BPT3 Terminase, large subunit); VOG00097 (Prevalence:0.982759; Annotation:sp|Q9T1Q4|VP44_BPAPS Putative nuclease p44); VOG00105 (Prevalence:0.534483; Annotation:sp…			Sauletekiovirus (1)
Duplodnaviria (4102)	VOG01432 (Prevalence:0.782058; Annotation:sp|O64206|VG13_BPMD2 Gene 13 protein)	Heunggongvirae (4102)	VOG01432 (Prevalence:0.782058; Annotation:sp|O64206|VG13_BPMD2 Gene 13 protein)	Uroviricota (4102)	VOG01432 (Prevalence:0.782058; Annotation:sp|O64206|VG13_BPMD2 Gene 13 protein)	Caudoviricetes (4102)	VOG01432 (Prevalence:0.782058; Annotation:sp|O64206|VG13_BPMD2 Gene 13 protein)			Drexlerviridae (116)	VOG00040 (Prevalence:0.991379; Annotation:sp|Q6QGE9|BPPB3_BPT5 Baseplate hub protein pb3); VOG00052 (Prevalence:0.982759; Annotation:sp|P03040|RCRO_LAMBD Regulatory protein cro); VOG00093 (Prevalence:0.982759; Annotation:sp|P10310|TERL_BPT3 Terminase, large subunit); VOG00097 (Prevalence:0.982759; Annotation:sp|Q9T1Q4|VP44_BPAPS Putative nuclease p44); VOG00105 (Prevalence:0.534483; Annotation:sp…	Tempevirinae (39)	VOG00040 (Prevalence:0.974359; Annotation:sp|Q6QGE9|BPPB3_BPT5 Baseplate hub protein pb3); VOG00052 (Prevalence:1; Annotation:sp|P03040|RCRO_LAMBD Regulatory protein cro); VOG00093 (Prevalence:0.974359; Annotation:sp|P10310|TERL_BPT3 Terminase, large subunit); VOG00097 (Prevalence:0.974359; Annotation:sp|Q9T1Q4|VP44_BPAPS Putative nuclease p44); VOG00105 (Prevalence:0.846154; Annotation:sp|Q6XQB2…	Changchunvirus (2)
Duplodnaviria (4102)	VOG01432 (Prevalence:0.782058; Annotation:sp|O64206|VG13_BPMD2 Gene 13 protein)	Heunggongvirae (4102)	VOG01432 (Prevalence:0.782058; Annotation:sp|O64206|VG13_BPMD2 Gene 13 protein)	Uroviricota (4102)	VOG01432 (Prevalence:0.782058; Annotation:sp|O64206|VG13_BPMD2 Gene 13 protein)	Caudoviricetes (4102)	VOG01432 (Prevalence:0.782058; Annotation:sp|O64206|VG13_BPMD2 Gene 13 protein)			Drexlerviridae (116)	VOG00040 (Prevalence:0.991379; Annotation:sp|Q6QGE9|BPPB3_BPT5 Baseplate hub protein pb3); VOG00052 (Prevalence:0.982759; Annotation:sp|P03040|RCRO_LAMBD Regulatory protein cro); VOG00093 (Prevalence:0.982759; Annotation:sp|P10310|TERL_BPT3 Terminase, large subunit); VOG00097 (Prevalence:0.982759; Annotation:sp|Q9T1Q4|VP44_BPAPS Putative nuclease p44); VOG00105 (Prevalence:0.534483; Annotation:sp…	Tempevirinae (39)	VOG00040 (Prevalence:0.974359; Annotation:sp|Q6QGE9|BPPB3_BPT5 Baseplate hub protein pb3); VOG00052 (Prevalence:1; Annotation:sp|P03040|RCRO_LAMBD Regulatory protein cro); VOG00093 (Prevalence:0.974359; Annotation:sp|P10310|TERL_BPT3 Terminase, large subunit); VOG00097 (Prevalence:0.974359; Annotation:sp|Q9T1Q4|VP44_BPAPS Putative nuclease p44); VOG00105 (Prevalence:0.846154; Annotation:sp|Q6XQB2…	Hanrivervirus (14)	VOG00040 (Prevalence:0.928571; Annotation:sp|Q6QGE9|BPPB3_BPT5 Baseplate hub protein pb3); VOG00052 (Prevalence:1; Annotation:sp|P03040|RCRO_LAMBD Regulatory protein cro); VOG00093 (Prevalence:0.928571; Annotation:sp|P10310|TERL_BPT3 Terminase, large subunit); VOG00097 (Prevalence:0.928571; Annotation:sp|Q9T1Q4|VP44_BPAPS Putative nuclease p44); VOG00105 (Prevalence:0.857143; Annotation:sp|Q6XQB2…
Duplodnaviria (4102)	VOG01432 (Prevalence:0.782058; Annotation:sp|O64206|VG13_BPMD2 Gene 13 protein)	Heunggongvirae (4102)	VOG01432 (Prevalence:0.782058; Annotation:sp|O64206|VG13_BPMD2 Gene 13 protein)	Uroviricota (4102)	VOG01432 (Prevalence:0.782058; Annotation:sp|O64206|VG13_BPMD2 Gene 13 protein)	Caudoviricetes (4102)	VOG01432 (Prevalence:0.782058; Annotation:sp|O64206|VG13_BPMD2 Gene 13 protein)			Drexlerviridae (116)	VOG00040 (Prevalence:0.991379; Annotation:sp|Q6QGE9|BPPB3_BPT5 Baseplate hub protein pb3); VOG00052 (Prevalence:0.982759; Annotation:sp|P03040|RCRO_LAMBD Regulatory protein cro); VOG00093 (Prevalence:0.982759; Annotation:sp|P10310|TERL_BPT3 Terminase, large subunit); VOG00097 (Prevalence:0.982759; Annotation:sp|Q9T1Q4|VP44_BPAPS Putative nuclease p44); VOG00105 (Prevalence:0.534483; Annotation:sp…	Tempevirinae (39)	VOG00040 (Prevalence:0.974359; Annotation:sp|Q6QGE9|BPPB3_BPT5 Baseplate hub protein pb3); VOG00052 (Prevalence:1; Annotation:sp|P03040|RCRO_LAMBD Regulatory protein cro); VOG00093 (Prevalence:0.974359; Annotation:sp|P10310|TERL_BPT3 Terminase, large subunit); VOG00097 (Prevalence:0.974359; Annotation:sp|Q9T1Q4|VP44_BPAPS Putative nuclease p44); VOG00105 (Prevalence:0.846154; Annotation:sp|Q6XQB2…	Henuseptimavirus (1)
Duplodnaviria (4102)	VOG01432 (Prevalence:0.782058; Annotation:sp|O64206|VG13_BPMD2 Gene 13 protein)	Heunggongvirae (4102)	VOG01432 (Prevalence:0.782058; Annotation:sp|O64206|VG13_BPMD2 Gene 13 protein)	Uroviricota (4102)	VOG01432 (Prevalence:0.782058; Annotation:sp|O64206|VG13_BPMD2 Gene 13 protein)	Caudoviricetes (4102)	VOG01432 (Prevalence:0.782058; Annotation:sp|O64206|VG13_BPMD2 Gene 13 protein)			Drexlerviridae (116)	VOG00040 (Prevalence:0.991379; Annotation:sp|Q6QGE9|BPPB3_BPT5 Baseplate hub protein pb3); VOG00052 (Prevalence:0.982759; Annotation:sp|P03040|RCRO_LAMBD Regulatory protein cro); VOG00093 (Prevalence:0.982759; Annotation:sp|P10310|TERL_BPT3 Terminase, large subunit); VOG00097 (Prevalence:0.982759; Annotation:sp|Q9T1Q4|VP44_BPAPS Putative nuclease p44); VOG00105 (Prevalence:0.534483; Annotation:sp…	Tempevirinae (39)	VOG00040 (Prevalence:0.974359; Annotation:sp|Q6QGE9|BPPB3_BPT5 Baseplate hub protein pb3); VOG00052 (Prevalence:1; Annotation:sp|P03040|RCRO_LAMBD Regulatory protein cro); VOG00093 (Prevalence:0.974359; Annotation:sp|P10310|TERL_BPT3 Terminase, large subunit); VOG00097 (Prevalence:0.974359; Annotation:sp|Q9T1Q4|VP44_BPAPS Putative nuclease p44); VOG00105 (Prevalence:0.846154; Annotation:sp|Q6XQB2…	Tlsvirus (10)	VOG00052 (Prevalence:1; Annotation:sp|P03040|RCRO_LAMBD Regulatory protein cro); VOG00093 (Prevalence:1; Annotation:sp|P10310|TERL_BPT3 Terminase, large subunit); VOG00097 (Prevalence:1; Annotation:sp|Q9T1Q4|VP44_BPAPS Putative nuclease p44); VOG00105 (Prevalence:1; Annotation:sp|Q6XQB2|FIBER_BPT1 Probable tail fiber protein); VOG00109 (Prevalence:1; Annotation:sp|O64333|TIPK_BPN15 Tail tip assem…
[truncated: 1,421 more rows]

## Sheet: Table S3
Table S3. List of the publicly available datasets used in this study.
Ecosystem	Reads accession IDs	BioProject	Reads source
Marine biofilm	SRR24961301	PRJNA983852	https://www.ncbi.nlm.nih.gov/sra/
Marine biofilm	SRR24961302	PRJNA983852	https://www.ncbi.nlm.nih.gov/sra/
Marine biofilm	SRR24961303	PRJNA983852	https://www.ncbi.nlm.nih.gov/sra/
Marine sponge	SRR11301532	PRJNA552185	https://www.ncbi.nlm.nih.gov/sra/
Marine sponge	SRR11301533	PRJNA552185	https://www.ncbi.nlm.nih.gov/sra/
Marine sponge	SRR11301534	PRJNA552185	https://www.ncbi.nlm.nih.gov/sra/
Vent chimney	SRR7051179	PRJNA445001	https://img.jgi.doe.gov/
Vent chimney	SRR7051181	PRJNA445000	https://img.jgi.doe.gov/
Human skin	SRR15899358	PRJNA763232	https://www.ncbi.nlm.nih.gov/sra/
Human skin	SRR15899359	PRJNA763232	https://www.ncbi.nlm.nih.gov/sra/
Human skin	SRR15899360	PRJNA763232	https://www.ncbi.nlm.nih.gov/sra/
Human skin	SRR15899362	PRJNA763232	https://www.ncbi.nlm.nih.gov/sra/
Human skin	SRR15899367	PRJNA763232	https://www.ncbi.nlm.nih.gov/sra/
Human skin	SRR15899368	PRJNA763232	https://www.ncbi.nlm.nih.gov/sra/
Human skin	SRR15899369	PRJNA763232	https://www.ncbi.nlm.nih.gov/sra/
Human skin	SRR15899370	PRJNA763232	https://www.ncbi.nlm.nih.gov/sra/
Human skin	SRR15899378	PRJNA763232	https://www.ncbi.nlm.nih.gov/sra/
Human skin	SRR15899382	PRJNA763232	https://www.ncbi.nlm.nih.gov/sra/
Human skin	SRR15899385	PRJNA763232	https://www.ncbi.nlm.nih.gov/sra/
Human skin	SRR15899386	PRJNA763232	https://www.ncbi.nlm.nih.gov/sra/
[truncated: 99 more rows]

## Sheet: Table S4
Table S4. Congruence of phylogenetic tree topologies with ICTV classification.
[truncated: 205 more rows]

[truncated: 3 more sheets: Table S5, Table S6, Table S7]
